# Supplementary material for: Encapsulated Co–Ni alloy boosts high-temperature CO2 electroreduction
Source: Nature. 2025 May 14;641(8065):1156–61. doi: 10.1038/s41586-025-08978-0 (PMC12119355; doi:10.1038/s41586-025-08978-0)
Supplement: Supplementary file 4 — Source Data Fig. 2 [file 41586_2025_8978_MOESM4_ESM.xlsx]

## Sheet: Fig 2a
	Co0.5Ni0.5@SDC		Co0.5Ni0.5-SDC		Ni@SDC		SDC
Voltage (V)	j (A/cm2)	Error (A/cm2)	j (A/cm2)	Error (A/cm2)	j (A/cm2)	Error (A/cm2)	j (A/cm2)	Error (A/cm2)
1	0.68	0.013	0.493	0.034	0.414	0.022	0.032	0.008
1.1	1	0.05	0.678	0.044	0.585	0.032	0.06	0.012
1.2	1.34	0.091	0.887	0.049	0.774	0.047	0.097	0.02
1.3	1.69	0.122	1.115	0.045	0.991	0.062	0.143	0.034
1.4	2.02	0.128	1.354	0.04	1.228	0.091	0.207	0.028
1.5	2.23	0.115	1.591	0.034	1.42	0.164	0.289	0.031

## Sheet: Fig 2b
Co0.5Ni0.5@SDC			Co0.5Ni0.5-SDC			Ni@SDC			SDC
j (A/cm2)	EE (%)	Error (%)	j (A/cm2)	EE (%)	Error (%)	j (A/cm2)	EE (%)	Error (%)	j (A/cm2)	EE (%)	Error (%)
0.68	94.9	0.5	0.493	94.7	0.22	0.414	95.2	0.12	0.032	95.6	0.33
1	89	1.2	0.678	90.7	1.7	0.585	87.3	0.69	0.06	86.5	0.38
1.34	83.3	0.13	0.887	84.4	0.44	0.774	84.6	0.31	0.097	81.8	0.59
1.69	78.7	0.4	1.115	80.2	0.64	0.991	79.7	0.58	0.143	77.3	0.24
2.02	75.3	0.57	1.354	74.4	0.55	1.228	75.4	0.33	0.207	74.7	1.21
2.23	71.6	0.8	1.591	70.8	1.08	1.42	71	0.56	0.289	71.6	0.94

## Sheet: Fig 2c
CO2 flow rate (mL/min)	CO yield (%)	Error (%)	CO selectivity (%)	Error (%)	Voltage (V)	Error (V)
50	21.7	0.84	100	0	1.1	0.04
30	38.1	1.25	100	0	1.1	0.04
15	75.6	0.53	100	0	1.12	0.03
12	90.6	3.8	100	0	1.11	0.03

## Sheet: Fig 2d
Co0.5Ni0.5@SDC		Co0.5Ni0.5-SDC		Ni@SDC			Co0.5Ni0.5@SDC		Co0.5Ni0.5-SDC		Ni@SDC
Time (h)	Voltage (V)	Time (h)	Voltage (V)	Time (h)	Voltage (V)		Time (h)	CO FE (%)	Time (h)	CO FE (%)	Time (h)	CO FE (%)
0.000450755	1.09833	0.00162	1.20511	0	1.33057		5	100	5	100	5	101
0.00323	1.09772	0.00439	1.20498	0.00278	1.33362		69	99.9	12	101	100	99.9
0.00601	1.09802	0.00717	1.20524	0.00556	1.33392		94	100.8	110	101.4	200	98.8
0.00878	1.09802	0.00995	1.20613	0.00833	1.33453		138	100.8	204	99.9	225	97.1
0.01156	1.09772	0.01273	1.20575	0.01111	1.33575		188	100.5	300	99.5	278	96.6
0.01434	1.09772	0.0155	1.20628	0.01389	1.33667		211	101	350	99.6	305	96
0.01712	1.09833	0.01828	1.20663	0.01667	1.33636		261	98.8	400	99.3	350	95.2
0.0199	1.09772	0.02106	1.20651	0.01944	1.33789		311	99.5	450	98.8	397	94.9
0.02267	1.09802	0.02384	1.20631	0.02222	1.3385		377	101	500	99.3	457	92.2
0.02545	1.09772	0.02662	1.20646	0.025	1.3385		405	99.7	580	97.7	500	91.3
0.02823	1.09833	0.02939	1.20602	0.02778	1.33911		455	99.9	650	99.5
0.03101	1.09894	0.03217	1.20692	0.03056	1.34003		475	100.3	730	99.7
0.03378	1.09833	0.03495	1.2072	0.03333	1.34003		522	100	798	99.5
0.03656	1.09741	0.03773	1.20707	0.03611	1.34033		597	100
0.03934	1.09833	0.0405	1.20661	0.03889	1.34094		638	99.9
0.04212	1.09833	0.04328	1.20722	0.04167	1.34094		733	102
0.0449	1.09772	0.04606	1.20781	0.04444	1.34277		777	100.6
0.04767	1.09833	0.04884	1.20788	0.04722	1.34216		855	98.7
0.05045	1.09772	0.05162	1.20849	0.05	1.34247		980	100.8
0.05323	1.09741	0.05439	1.20798	0.05278	1.34338		1081	98.2
0.05601	1.09802	0.05717	1.20796	0.05556	1.34308		1180	99.9
0.05878	1.09863	0.05995	1.20873	0.05833	1.34308		1292	100.8
0.06156	1.09772	0.06273	1.2087	0.06111	1.34521		1386	98.5
0.06434	1.09802	0.0655	1.20888	0.06389	1.3446		1480	99.3
0.06712	1.09833	0.06828	1.20956	0.06667	1.3443		1603	98.9
0.0699	1.09802	0.07106	1.20921	0.06944	1.34552		1699	98.1
0.07267	1.09833	0.07384	1.21	0.07222	1.34552		1795	99.1
0.07545	1.09802	0.07662	1.21	0.075	1.34521		1891	99.7
0.07823	1.09802	0.07939	1.21015	0.07778	1.34583		1990	99.8
0.08101	1.09833	0.08217	1.21002	0.08056	1.34613
0.08378	1.09802	0.08495	1.2102	0.08333	1.34644
0.08656	1.09741	0.08773	1.20982	0.08611	1.34705
0.08934	1.09741	0.0905	1.21048	0.08889	1.34735
0.09212	1.09802	0.09328	1.21117	0.09167	1.34735
0.0949	1.09741	0.09606	1.21025	0.09444	1.34827
0.09767	1.09802	0.09884	1.21096	0.09722	1.34796
0.10045	1.09833	0.10162	1.21068	0.1	1.34735
0.10323	1.09833	0.10439	1.21071	0.10278	1.34857
0.10601	1.09833	0.10717	1.21096	0.10556	1.34857
0.10878	1.09863	0.10995	1.21099	0.10833	1.34796
0.11156	1.09711	0.11273	1.21048	0.11111	1.34857
0.11434	1.09772	0.1155	1.21073	0.11389	1.34949
0.11712	1.09772	0.11828	1.21144	0.11667	1.34949
0.1199	1.09802	0.12106	1.21114	0.11944	1.34949
0.12267	1.09802	0.12384	1.21144	0.12222	1.34979
0.12545	1.09802	0.12662	1.21231	0.125	1.34979
0.12823	1.09802	0.12939	1.21195	0.12778	1.3501
0.13101	1.09772	0.13217	1.212	0.13056	1.3501
0.13378	1.09772	0.13495	1.21244	0.13333	1.34979
0.13656	1.09741	0.13773	1.21246	0.13611	1.35071
0.13934	1.09802	0.1405	1.21277	0.13889	1.35162
0.14212	1.09772	0.14328	1.21307	0.14167	1.35071
0.1449	1.09802	0.14606	1.21226	0.14444	1.35101
0.14767	1.09833	0.14884	1.21279	0.14722	1.35162
0.15045	1.09863	0.15162	1.21325	0.15	1.35101
0.15323	1.09802	0.15439	1.21312	0.15278	1.35193
0.15601	1.09802	0.15717	1.2131	0.15556	1.35132
0.15878	1.09802	0.15995	1.21328	0.15833	1.35162
0.16156	1.09772	0.16273	1.21341	0.16111	1.35223
0.16434	1.09833	0.1655	1.21386	0.16389	1.35193
0.16712	1.09894	0.16828	1.21373	0.16667	1.35162
0.1699	1.09772	0.17106	1.2135	0.16944	1.35284
0.17267	1.09772	0.17384	1.21346	0.17222	1.35254
0.17545	1.09802	0.17662	1.21376	0.175	1.35254
0.17823	1.09802	0.17939	1.21458	0.17778	1.35315
0.18101	1.09772	0.18217	1.21389	0.18056	1.35284
0.18378	1.09924	0.18495	1.21442	0.18333	1.35223
0.18656	1.09772	0.18773	1.21442	0.18611	1.35315
0.18934	1.09833	0.1905	1.21407	0.18889	1.35315
0.19212	1.09894	0.19328	1.21493	0.19167	1.35254
0.1949	1.09802	0.19606	1.21442	0.19444	1.35284
0.19767	1.09894	0.19884	1.2149	0.19722	1.35345
0.20045	1.09863	0.20162	1.21554	0.2	1.35284
0.20323	1.09772	0.20439	1.21472	0.20278	1.35468
0.20601	1.09833	0.20717	1.21521	0.20556	1.35376
0.20878	1.09833	0.20995	1.21638	0.20833	1.35315
0.21156	1.09802	0.21273	1.21587	0.21111	1.35437
0.21434	1.09863	0.2155	1.21529	0.21389	1.35468
0.21712	1.09894	0.21828	1.21612	0.21667	1.35376
0.2199	1.09772	0.22106	1.21602	0.21944	1.35376
0.22267	1.09863	0.22384	1.2163	0.22222	1.35468
0.22545	1.09833	0.22662	1.21681	0.225	1.35284
0.22823	1.09741	0.22939	1.21673	0.22778	1.35529
0.23101	1.09833	0.23217	1.21605	0.23056	1.35559
0.23378	1.09863	0.23495	1.21719	0.23333	1.35468
0.23656	1.09833	0.23773	1.21663	0.23611	1.35559
0.23934	1.09833	0.2405	1.21648	0.23889	1.35559
0.24212	1.09894	0.24328	1.21678	0.24167	1.35498
0.2449	1.09802	0.24606	1.21753	0.24444	1.35559
0.24767	1.09802	0.24884	1.2176	0.24722	1.35681
0.25045	1.09741	0.25162	1.21849	0.25	1.35529
0.25323	1.09924	0.25439	1.21753	0.25278	1.3559
0.25601	1.09863	0.25717	1.21776	0.25556	1.3559
0.25878	1.09833	0.25995	1.2186	0.25833	1.35559
0.26156	1.09741	0.26273	1.21822	0.26111	1.3562
0.26434	1.09802	0.2655	1.21793	0.26389	1.35651
0.26712	1.09863	0.26828	1.21826	0.26667	1.3562
0.2699	1.09863	0.27106	1.21872	0.26944	1.35712
0.27267	1.09802	0.27384	1.21831	0.27222	1.35742
0.27545	1.09863	0.27662	1.219	0.275	1.35651
0.27823	1.09772	0.27939	1.21849	0.27778	1.35742
0.28101	1.09802	0.28217	1.21841	0.28056	1.35773
0.28378	1.09894	0.28495	1.21915	0.28333	1.35712
0.28656	1.09833	0.28773	1.2189	0.28611	1.35742
0.28934	1.09741	0.2905	1.21931	0.28889	1.35773
0.29212	1.09833	0.29328	1.21984	0.29167	1.35681
0.2949	1.09772	0.29606	1.21948	0.29444	1.35742
0.29767	1.09863	0.29884	1.21918	0.29722	1.35834
0.30045	1.09833	0.30162	1.21987	0.3	1.35742
0.30323	1.09894	0.30439	1.21966	0.30278	1.35834
0.30601	1.09833	0.30717	1.21979	0.30556	1.35864
0.30878	1.09833	0.30995	1.2205	0.30833	1.35773
0.31156	1.09833	0.31273	1.21999	0.31111	1.35803
0.31434	1.09894	0.3155	1.21966	0.31389	1.35803
0.31712	1.09894	0.31828	1.22076	0.31667	1.35803
0.3199	1.09802	0.32106	1.22085	0.31944	1.35834
0.32267	1.09802	0.32384	1.22053	0.32222	1.35925
0.32545	1.09802	0.32662	1.22068	0.325	1.35803
0.32823	1.09833	0.32939	1.22116	0.32778	1.35925
0.33101	1.09833	0.33217	1.22075	0.33056	1.35895
0.33378	1.09833	0.33495	1.22131	0.33333	1.35895
0.33656	1.09772	0.33773	1.22188	0.33611	1.35895
0.33934	1.09711	0.3405	1.22144	0.33889	1.35895
0.34212	1.09833	0.34328	1.22159	0.34167	1.35864
0.3449	1.09833	0.34606	1.22124	0.34444	1.35925
0.34767	1.09894	0.34884	1.22149	0.34722	1.35956
0.35045	1.09863	0.35162	1.22198	0.35	1.35925
0.35323	1.09711	0.35439	1.22152	0.35278	1.35956
0.35601	1.09772	0.35717	1.22149	0.35556	1.36475
0.35878	1.09894	0.35995	1.222	0.35833	1.35986
0.36156	1.09833	0.36273	1.22223	0.36111	1.35956
0.36434	1.09863	0.3655	1.22195	0.36389	1.36078
0.36712	1.09894	0.36828	1.22226	0.36667	1.35956
0.3699	1.09741	0.37106	1.22228	0.36944	1.36047
0.37267	1.09833	0.37384	1.22287	0.37222	1.36108
0.37545	1.09863	0.37662	1.22299	0.375	1.36017
0.37823	1.09894	0.37939	1.22299	0.37778	1.36047
0.38101	1.09863	0.38217	1.22287	0.38056	1.36047
0.38378	1.09894	0.38495	1.22368	0.38333	1.36017
0.38656	1.09772	0.38773	1.22348	0.38611	1.36047
0.38934	1.09863	0.3905	1.2236	0.38889	1.36108
0.39212	1.09894	0.39328	1.22417	0.39167	1.36078
0.3949	1.09833	0.39606	1.22375	0.39444	1.36139
0.39767	1.09833	0.39884	1.22319	0.39722	1.36139
0.40045	1.09833	0.40162	1.2246	0.4	1.36078
0.40323	1.09802	0.40439	1.22439	0.40278	1.36139
0.40601	1.09863	0.40717	1.22434	0.40556	1.36169
0.40878	1.09802	0.40995	1.22467	0.40833	1.36108
0.41156	1.09863	0.41273	1.22424	0.41111	1.36169
0.41434	1.09894	0.4155	1.2248	0.41389	1.36169
0.41712	1.09894	0.41828	1.22551	0.41667	1.36078
0.4199	1.09802	0.42106	1.22454	0.41944	1.36078
0.42267	1.09863	0.42384	1.22526	0.42222	1.362
0.42545	1.09863	0.42662	1.22612	0.425	1.36108
0.42823	1.09802	0.42939	1.22487	0.42778	1.36139
0.43101	1.09802	0.43217	1.22472	0.43056	1.362
0.43378	1.09802	0.43495	1.22584	0.43333	1.36139
0.43656	1.09863	0.43773	1.22592	0.43611	1.36169
0.43934	1.09863	0.4405	1.22541	0.43889	1.362
0.44212	1.09833	0.44328	1.22587	0.44167	1.36169
0.4449	1.09863	0.44606	1.22602	0.44444	1.362
0.44767	1.09863	0.44884	1.22502	0.44722	1.36261
0.45045	1.09863	0.45162	1.22627	0.45	1.362
0.45323	1.09802	0.45439	1.22604	0.45278	1.3623
0.45601	1.09833	0.45717	1.22609	0.45556	1.362
0.45878	1.09894	0.45995	1.22658	0.45833	1.36169
0.46156	1.09863	0.46273	1.22622	0.46111	1.362
0.46434	1.09863	0.4655	1.22604	0.46389	1.36292
0.46712	1.09894	0.46828	1.22691	0.46667	1.3623
0.4699	1.09924	0.47106	1.22709	0.46944	1.36261
0.47267	1.09863	0.47384	1.2275	0.47222	1.36261
0.47545	1.09894	0.47662	1.22803	0.475	1.3623
0.47823	1.09894	0.47939	1.22742	0.47778	1.36261
0.48101	1.09863	0.48217	1.22765	0.48056	1.36322
0.48378	1.09863	0.48495	1.22739	0.48333	1.36261
0.48656	1.09833	0.48773	1.2277	0.48611	1.36261
0.48934	1.09894	0.4905	1.22721	0.48889	1.36353
0.49212	1.10016	0.49328	1.22816	0.49167	1.3623
0.4949	1.09924	0.49606	1.22785	0.49444	1.36292
0.49767	1.09863	0.49884	1.22787	0.49722	1.36383
0.50045	1.09894	0.50162	1.22869	0.5	1.36292
0.50323	1.09833	0.50439	1.22859	0.50278	1.36322
0.50601	1.09772	0.50717	1.22787	0.50556	1.36353
0.50878	1.09955	0.50995	1.22902	0.50833	1.36169
0.51156	1.09772	0.51273	1.22882	0.51111	1.37878
0.51434	1.09955	0.5155	1.22877	0.51389	1.36322
0.51712	1.09894	0.51828	1.22935	0.51667	1.35986
0.5199	1.09955	0.52106	1.22892	0.51944	1.36292
0.52267	1.09924	0.52384	1.22864	0.52222	1.36322
0.52545	1.09833	0.52662	1.22963	0.525	1.36261
0.52823	1.09863	0.52939	1.23024	0.52778	1.36292
0.53101	1.09924	0.53217	1.22925	0.53056	1.36322
0.53378	1.09955	0.53495	1.22966	0.53333	1.36383
0.53656	1.09894	0.53773	1.22958	0.53611	1.36322
0.53934	1.09985	0.5405	1.22925	0.53889	1.36353
0.54212	1.09924	0.54328	1.23022	0.54167	1.36353
0.5449	1.09894	0.54606	1.22986	0.54444	1.36383
0.54767	1.09955	0.54884	1.22988	0.54722	1.36444
0.55045	1.09802	0.55162	1.2307	0.55	1.36322
0.55323	1.09833	0.55439	1.23042	0.55278	1.36414
0.55601	1.09894	0.55717	1.22999	0.55556	1.36444
0.55878	1.09894	0.55995	1.23068	0.55833	1.36383
0.56156	1.09863	0.56273	1.23106	0.56111	1.36414
0.56434	1.09955	0.5655	1.23034	0.56389	1.36475
0.56712	1.09863	0.56828	1.23101	0.56667	1.36444
0.5699	1.09894	0.57106	1.23106	0.56944	1.36505
0.57267	1.09894	0.57384	1.23106	0.57222	1.36475
0.57545	1.09955	0.57662	1.23131	0.575	1.36444
0.57823	1.09955	0.57939	1.23123	0.57778	1.36505
0.58101	1.09955	0.58217	1.23205	0.58056	1.36536
0.58378	1.09894	0.58495	1.23202	0.58333	1.36475
0.58656	1.09772	0.58773	1.2319	0.58611	1.36536
0.58934	1.09802	0.5905	1.23167	0.58889	1.36566
0.59212	1.09924	0.59328	1.23207	0.59167	1.36444
0.5949	1.09985	0.59606	1.23243	0.59444	1.36536
0.59767	1.09619	0.59884	1.23169	0.59722	1.36566
0.60045	1.09924	0.60162	1.23233	0.6	1.36536
0.60323	1.09863	0.60439	1.23223	0.60278	1.36566
0.60601	1.09894	0.60717	1.23212	0.60556	1.36627
0.60878	1.09802	0.60995	1.23263	0.60833	1.36505
0.61156	1.09894	0.61273	1.23233	0.61111	1.36536
0.61434	1.10046	0.6155	1.23241	0.61389	1.36627
0.61712	1.09772	0.61828	1.23309	0.61667	1.36597
0.6199	1.09863	0.62106	1.23286	0.61944	1.36566
0.62267	1.09802	0.62384	1.23243	0.62222	1.36658
0.62545	1.09894	0.62662	1.23268	0.625	1.36536
0.62823	1.09863	0.62939	1.2336	0.62778	1.36658
0.63101	1.09894	0.63217	1.23299	0.63056	1.36688
0.63378	1.09894	0.63495	1.23366	0.63333	1.36688
0.63656	1.09863	0.63773	1.23398	0.63611	1.36627
0.63934	1.09772	0.6405	1.23378	0.63889	1.36688
0.64212	1.09833	0.64328	1.23437	0.64167	1.36688
0.6449	1.09924	0.64606	1.23434	0.64444	1.36658
0.64767	1.09863	0.64884	1.23403	0.64722	1.36719
0.65045	1.09894	0.65162	1.23464	0.65	1.36688
0.65323	1.09894	0.65439	1.23464	0.65278	1.36688
0.65601	1.09833	0.65717	1.23378	0.65556	1.36719
0.65878	1.09863	0.65995	1.23446	0.65833	1.36688
0.66156	1.09863	0.66273	1.2348	0.66111	1.36749
0.66434	1.09863	0.6655	1.23459	0.66389	1.36749
0.66712	1.09894	0.66828	1.23523	0.66667	1.36658
0.6699	1.09894	0.67106	1.2352	0.66944	1.36658
0.67267	1.09863	0.67384	1.23571	0.67222	1.3681
0.67545	1.09894	0.67662	1.23549	0.675	1.36719
0.67823	1.09833	0.67939	1.23538	0.67778	1.3678
0.68101	1.09833	0.68217	1.23469	0.68056	1.3681
0.68378	1.09833	0.68495	1.23553	0.68333	1.36749
0.68656	1.09894	0.68773	1.23599	0.68611	1.36749
0.68934	1.09802	0.6905	1.235	0.68889	1.36841
0.69212	1.09924	0.69328	1.23556	0.69167	1.3681
0.6949	1.09802	0.69606	1.23571	0.69444	1.36749
0.69767	1.09833	0.69884	1.23569	0.69722	1.3681
0.70045	1.09955	0.70162	1.23627	0.7	1.3681
0.70323	1.09894	0.70439	1.23627	0.70278	1.36749
0.70601	1.09894	0.70717	1.23622	0.70556	1.36841
0.70878	1.09863	0.70995	1.23614	0.70833	1.3681
0.71156	1.09894	0.71273	1.23614	0.71111	1.3681
0.71434	1.09802	0.7155	1.23579	0.71389	1.36932
0.71712	1.09863	0.71828	1.2363	0.71667	1.3681
0.7199	1.09802	0.72106	1.23648	0.71944	1.3678
0.72267	1.09924	0.72384	1.23624	0.72222	1.36871
0.72545	1.09955	0.72662	1.23673	0.725	1.36841
0.72823	1.09833	0.72939	1.23688	0.72778	1.36841
0.73101	1.09863	0.73217	1.23663	0.73056	1.36963
0.73378	1.09833	0.73495	1.23754	0.73333	1.36841
0.73656	1.09863	0.73773	1.23749	0.73611	1.36871
0.73934	1.09863	0.7405	1.23696	0.73889	1.36932
0.74212	1.09894	0.74328	1.23739	0.74167	1.36902
0.7449	1.09863	0.74606	1.23726	0.74444	1.36902
0.74767	1.09955	0.74884	1.23657	0.74722	1.36902
0.75045	1.09833	0.75162	1.23778	0.75	1.36932
0.75323	1.09772	0.75439	1.23767	0.75278	1.36871
0.75601	1.09833	0.75717	1.23703	0.75556	1.36963
0.75878	1.10046	0.75995	1.23711	0.75833	1.36871
0.76156	1.09985	0.76273	1.23731	0.76111	1.36932
0.76434	1.09863	0.7655	1.23757	0.76389	1.36993
0.76712	1.09924	0.76828	1.23823	0.76667	1.36932
0.7699	1.09863	0.77106	1.23805	0.76944	1.36963
0.77267	1.09924	0.77384	1.23792	0.77222	1.36963
0.77545	1.09955	0.77662	1.23785	0.775	1.36932
0.77823	1.09863	0.77939	1.23856	0.77778	1.36932
0.78101	1.09894	0.78217	1.23802	0.78056	1.37024
0.78378	1.09955	0.78495	1.23887	0.78333	1.36963
0.78656	1.09894	0.78773	1.23846	0.78611	1.36932
0.78934	1.09924	0.7905	1.23807	0.78889	1.37024
0.79212	1.09924	0.79328	1.23841	0.79167	1.36963
0.7949	1.09863	0.79606	1.23978	0.79444	1.37024
0.79767	1.09863	0.79884	1.2393	0.79722	1.37054
0.80045	1.09924	0.80162	1.23892	0.8	1.36993
0.80323	1.09894	0.80439	1.23965	0.80278	1.36993
0.80601	1.09894	0.80717	1.23901	0.80556	1.37054
0.80878	1.09894	0.80995	1.23968	0.80833	1.37024
0.81156	1.09924	0.81273	1.2397	0.81111	1.37024
0.81434	1.09863	0.8155	1.23924	0.81389	1.37054
0.81712	1.09955	0.81828	1.23991	0.81667	1.37054
0.8199	1.09985	0.82106	1.23994	0.81944	1.37024
0.82267	1.09833	0.82384	1.2397	0.82222	1.37115
0.82545	1.09924	0.82662	1.23968	0.825	1.37054
0.82823	1.09894	0.82939	1.24065	0.82778	1.37024
0.83101	1.09863	0.83217	1.24001	0.83056	1.37146
0.83378	1.09955	0.83495	1.24037	0.83333	1.37085
0.83656	1.09955	0.83773	1.2407	0.83611	1.37085
0.83934	1.09863	0.8405	1.24029	0.83889	1.37146
0.84212	1.09924	0.84328	1.2407	0.84167	1.37115
0.8449	1.09985	0.84606	1.24095	0.84444	1.37115
0.84767	1.09924	0.84884	1.24026	0.84722	1.37146
0.85045	1.09894	0.85162	1.24108	0.85	1.37085
0.85323	1.09863	0.85439	1.24124	0.85278	1.37054
0.85601	1.09894	0.85717	1.241	0.85556	1.37146
0.85878	1.09833	0.85995	1.24057	0.85833	1.37146
0.86156	1.09894	0.86273	1.24141	0.86111	1.37085
0.86434	1.09802	0.8655	1.24126	0.86389	1.37177
0.86712	1.09924	0.86828	1.24187	0.86667	1.37177
0.8699	1.09924	0.87106	1.24115	0.86944	1.37146
0.87267	1.09924	0.87384	1.2408	0.87222	1.37238
0.87545	1.09924	0.87662	1.24108	0.875	1.37177
0.87823	1.09894	0.87939	1.24192	0.87778	1.37146
0.88101	1.09894	0.88217	1.24172	0.88056	1.37238
0.88378	1.09955	0.88495	1.24286	0.88333	1.37177
0.88656	1.09924	0.88773	1.24332	0.88611	1.37177
0.88934	1.09863	0.8905	1.24222	0.88889	1.37268
0.89212	1.09985	0.89328	1.24222	0.89167	1.37238
0.8949	1.09924	0.89606	1.24278	0.89444	1.37177
0.89767	1.09833	0.89884	1.24225	0.89722	1.37299
0.90045	1.09955	0.90162	1.24319	0.9	1.37207
0.90323	1.09924	0.90439	1.24294	0.90278	1.37207
0.90601	1.09955	0.90717	1.24266	0.90556	1.37329
0.90878	1.09955	0.90995	1.24347	0.90833	1.37268
0.91156	1.09924	0.91273	1.24368	0.91111	1.37207
0.91434	1.09863	0.9155	1.24337	0.91389	1.37329
0.91712	1.09924	0.91828	1.24352	0.91667	1.37268
0.9199	1.09924	0.92106	1.24385	0.91944	1.37238
0.92267	1.09894	0.92384	1.24342	0.92222	1.3736
0.92545	1.09924	0.92662	1.24355	0.925	1.37299
0.92823	1.09955	0.92939	1.24454	0.92778	1.37329
0.93101	1.09924	0.93217	1.24403	0.93056	1.3739
0.93378	1.09894	0.93495	1.24388	0.93333	1.37329
0.93656	1.09924	0.93773	1.24403	0.93611	1.37329
0.93934	1.09894	0.9405	1.2438	0.93889	1.3739
0.94212	1.09924	0.94328	1.24416	0.94167	1.3736
0.9449	1.09924	0.94606	1.24462	0.94444	1.37268
0.94767	1.09863	0.94884	1.24438	0.94722	1.3739
0.95045	1.09894	0.95162	1.24403	0.95	1.3736
0.95323	1.09955	0.95439	1.24462	0.95278	1.37329
0.95601	1.09833	0.95717	1.24426	0.95556	1.37421
0.95878	1.09894	0.95995	1.24464	0.95833	1.40198
0.96156	1.09924	0.96273	1.24589	0.96111	1.37299
0.96434	1.09894	0.9655	1.2451	0.96389	1.37421
0.96712	1.09955	0.96828	1.2449	0.96667	1.3736
0.9699	1.10016	0.97106	1.24507	0.96944	1.37238
0.97267	1.09924	0.97384	1.24528	0.97222	1.3739
0.97545	1.09955	0.97662	1.24556	0.975	1.37299
0.97823	1.09894	0.97939	1.24566	0.97778	1.37238
0.98101	1.09802	0.98217	1.24502	0.98056	1.37299
0.98378	1.09894	0.98495	1.24591	0.98333	1.37299
0.98656	1.09955	0.98773	1.24599	0.98611	1.37268
0.98934	1.09894	0.9905	1.2456	0.98889	1.37299
0.99212	1.09985	0.99328	1.24589	0.99167	1.37299
0.9949	1.09955	0.99606	1.24675	0.99444	1.37207
0.99767	1.09863	0.99884	1.24606	0.99722	1.37268
1.00045	1.09924	1.00162	1.24612	1	1.37238
1.00323	1.09955	1.00439	1.24632	1.00278	1.37207
1.00601	1.09894	1.00717	1.24624	1.00556	1.37299
1.00878	1.09863	1.00995	1.24678	1.00833	1.37268
1.01156	1.09863	1.01273	1.24703	1.01111	1.37207
1.01434	1.09863	1.0155	1.24614	1.01389	1.37329
1.01712	1.09772	1.01828	1.24678	1.01667	1.37299
1.0199	1.09894	1.02106	1.24767	1.01944	1.37238
1.02267	1.09863	1.02384	1.24682	1.02222	1.37299
1.02545	1.09894	1.02662	1.2469	1.025	1.37268
1.02823	1.09894	1.02939	1.24751	1.02778	1.37238
1.03101	1.09863	1.03217	1.24718	1.03056	1.37329
1.03378	1.09894	1.03495	1.24711	1.03333	1.37299
1.03656	1.09955	1.03773	1.24741	1.03611	1.37268
1.03934	1.09833	1.0405	1.2466	1.03889	1.3736
1.04212	1.09924	1.04328	1.24741	1.04167	1.37299
1.0449	1.09924	1.04606	1.24823	1.04444	1.37207
1.04767	1.10046	1.04884	1.24787	1.04722	1.3736
1.05045	1.09894	1.05162	1.24782	1.05	1.37299
1.05323	1.09863	1.05439	1.24825	1.05278	1.37299
1.05601	1.09863	1.05717	1.24779	1.05556	1.37329
1.05878	1.10016	1.05995	1.24787	1.05833	1.37268
1.06156	1.09955	1.06273	1.24884	1.06111	1.37177
1.06434	1.09894	1.0655	1.24846	1.06389	1.37299
1.06712	1.09833	1.06828	1.24858	1.06667	1.37299
1.0699	1.09863	1.07106	1.24945	1.06944	1.37268
1.07267	1.09955	1.07384	1.24861	1.07222	1.37329
1.07545	1.09955	1.07662	1.24853	1.075	1.37299
1.07823	1.09955	1.07939	1.24914	1.07778	1.37268
1.08101	1.09985	1.08217	1.24924	1.08056	1.3736
1.08378	1.10016	1.08495	1.2494	1.08333	1.37329
1.08656	1.10016	1.08773	1.25032	1.08611	1.37299
1.08934	1.09955	1.0905	1.24963	1.08889	1.3736
1.09212	1.09924	1.09328	1.24999	1.09167	1.37329
1.0949	1.09894	1.09606	1.25004	1.09444	1.37329
1.09767	1.09863	1.09884	1.25034	1.09722	1.37329
1.10045	1.09985	1.10162	1.25014	1.1	1.37329
1.10323	1.09985	1.10439	1.25085	1.10278	1.37299
1.10601	1.09924	1.10717	1.25087	1.10556	1.3736
1.10878	1.09985	1.10995	1.25062	1.10833	1.3736
1.11156	1.09985	1.11273	1.25139	1.11111	1.37329
1.11434	1.09955	1.1155	1.2507	1.11389	1.37421
1.11712	1.09924	1.11828	1.25049	1.11667	1.37421
1.1199	1.09924	1.12106	1.25133	1.11944	1.3736
1.12267	1.09894	1.12384	1.25118	1.12222	1.37421
1.12545	1.09924	1.12662	1.25039	1.125	1.3739
1.12823	1.09985	1.12939	1.25115	1.12778	1.37299
1.13101	1.09955	1.13217	1.25046	1.13056	1.3739
1.13378	1.10016	1.13495	1.25087	1.13333	1.3736
1.13656	1.09985	1.13773	1.25171	1.13611	1.3736
1.13934	1.09894	1.1405	1.25194	1.13889	1.37421
1.14212	1.09955	1.14328	1.25133	1.14167	1.3739
1.1449	1.09955	1.14606	1.25192	1.14444	1.37299
1.14767	1.09924	1.14884	1.2512	1.14722	1.37482
1.15045	1.09894	1.15162	1.25064	1.15	1.37421
1.15323	1.09955	1.15439	1.2525	1.15278	1.3736
1.15601	1.09894	1.15717	1.25242	1.15556	1.37482
1.15878	1.09955	1.15995	1.25263	1.15833	1.37512
1.16156	1.09955	1.16273	1.25293	1.16111	1.3739
1.16434	1.09955	1.1655	1.25253	1.16389	1.37451
1.16712	1.09955	1.16828	1.25255	1.16667	1.3739
1.1699	1.09985	1.17106	1.25311	1.16944	1.3739
1.17267	1.09985	1.17384	1.25199	1.17222	1.37451
1.17545	1.10016	1.17662	1.25204	1.175	1.37451
1.17823	1.09924	1.17939	1.25273	1.17778	1.37421
1.18101	1.10016	1.18217	1.25275	1.18056	1.37482
1.18378	1.10016	1.18495	1.25184	1.18333	1.37482
1.18656	1.10016	1.18773	1.25296	1.18611	1.37421
1.18934	1.09955	1.1905	1.25285	1.18889	1.37512
1.19212	1.09955	1.19328	1.25337	1.19167	1.37512
1.1949	1.09894	1.19606	1.2538	1.19444	1.37451
1.19767	1.09894	1.19884	1.25245	1.19722	1.37512
1.20045	1.09985	1.20162	1.2528	1.2	1.37512
1.20323	1.09955	1.20439	1.25411	1.20278	1.37512
1.20601	1.09985	1.20717	1.25321	1.20556	1.37482
1.20878	1.10046	1.20995	1.25331	1.20833	1.37543
1.21156	1.10016	1.21273	1.25472	1.21111	1.37451
1.21434	1.09924	1.2155	1.25352	1.21389	1.37573
1.21712	1.09955	1.21828	1.25316	1.21667	1.37512
1.2199	1.09924	1.22106	1.25362	1.21944	1.37451
1.22267	1.09955	1.22384	1.25362	1.22222	1.37482
1.22545	1.09894	1.22662	1.25375	1.225	1.37482
1.22823	1.09924	1.22939	1.25408	1.22778	1.37482
1.23101	1.09924	1.23217	1.25423	1.23056	1.37543
1.23378	1.09924	1.23495	1.25365	1.23333	1.37573
1.23656	1.10016	1.23773	1.25464	1.23611	1.37573
1.23934	1.09955	1.2405	1.25428	1.23889	1.37573
1.24212	1.09894	1.24328	1.25441	1.24167	1.37604
1.2449	1.09955	1.24606	1.25525	1.24444	1.37512
1.24767	1.09924	1.24884	1.25456	1.24722	1.37543
1.25045	1.09985	1.25162	1.25382	1.25	1.37604
1.25323	1.09985	1.25439	1.25438	1.25278	1.37482
1.25601	1.09985	1.25717	1.25458	1.25556	1.37604
1.25878	1.10046	1.25995	1.25527	1.25833	1.37604
1.26156	1.09955	1.26273	1.25509	1.26111	1.37451
1.26434	1.09985	1.2655	1.25463	1.26389	1.37573
1.26712	1.10016	1.26828	1.25484	1.26667	1.37573
1.2699	1.09985	1.27106	1.25599	1.26944	1.37573
1.27267	1.09863	1.27384	1.2555	1.27222	1.37604
1.27545	1.09924	1.27662	1.2556	1.275	1.37604
1.27823	1.09924	1.27939	1.25601	1.27778	1.37543
1.28101	1.09955	1.28217	1.25545	1.28056	1.37604
1.28378	1.10016	1.28495	1.2553	1.28333	1.37604
1.28656	1.10016	1.28773	1.25647	1.28611	1.37573
1.28934	1.09955	1.2905	1.2566	1.28889	1.37634
1.29212	1.10016	1.29328	1.25616	1.29167	1.37665
1.2949	1.09985	1.29606	1.25642	1.29444	1.37543
1.29767	1.09955	1.29884	1.25532	1.29722	1.37604
1.30045	1.10016	1.30162	1.25628	1.3	1.37665
1.30323	1.09985	1.30439	1.25708	1.30278	1.37604
1.30601	1.09955	1.30717	1.25662	1.30556	1.37634
1.30878	1.09924	1.30995	1.25634	1.30833	1.37634
1.31156	1.10016	1.31273	1.25675	1.31111	1.37573
1.31434	1.09955	1.3155	1.25667	1.31389	1.37634
1.31712	1.09924	1.31828	1.25652	1.31667	1.37665
1.3199	1.09985	1.32106	1.25746	1.31944	1.37573
1.32267	1.09955	1.32384	1.25738	1.32222	1.37665
1.32545	1.09955	1.32662	1.25736	1.325	1.37665
1.32823	1.09985	1.32939	1.25774	1.32778	1.37665
1.33101	1.09924	1.33217	1.25721	1.33056	1.37604
1.33378	1.09955	1.33495	1.25708	1.33333	1.37665
1.33656	1.10107	1.33773	1.25764	1.33611	1.37634
1.33934	1.09955	1.3405	1.25723	1.33889	1.37634
1.34212	1.10016	1.34328	1.25769	1.34167	1.37787
1.3449	1.09985	1.34606	1.25897	1.34444	1.37665
1.34767	1.09985	1.34884	1.25836	1.34722	1.37573
1.35045	1.09955	1.35162	1.25764	1.35	1.37665
1.35323	1.10016	1.35439	1.25846	1.35278	1.37604
1.35601	1.09924	1.35717	1.25841	1.35556	1.37665
1.35878	1.09985	1.35995	1.25828	1.35833	1.37634
1.36156	1.09985	1.36273	1.25858	1.36111	1.37604
1.36434	1.10016	1.3655	1.25863	1.36389	1.37726
1.36712	1.10016	1.36828	1.25817	1.36667	1.37726
1.3699	1.10077	1.37106	1.25929	1.36944	1.37634
1.37267	1.10046	1.37384	1.25891	1.37222	1.37665
1.37545	1.10016	1.37662	1.25871	1.375	1.37695
1.37823	1.10046	1.37939	1.25914	1.37778	1.37634
1.38101	1.09924	1.38217	1.25975	1.38056	1.37695
1.38378	1.10016	1.38495	1.25904	1.38333	1.37756
1.38656	1.09924	1.38773	1.25942	1.38611	1.37634
1.38934	1.09924	1.3905	1.25932	1.38889	1.37695
1.39212	1.09955	1.39328	1.25909	1.39167	1.37695
1.3949	1.09985	1.39606	1.25919	1.39444	1.37665
1.39767	1.10016	1.39884	1.25924	1.39722	1.37695
1.40045	1.09985	1.40162	1.2599	1.4	1.37756
1.40323	1.10077	1.40439	1.26036	1.40278	1.37726
1.40601	1.09955	1.40717	1.25998	1.40556	1.37726
1.40878	1.10046	1.40995	1.25955	1.40833	1.37726
1.41156	1.10046	1.41273	1.2599	1.41111	1.37695
1.41434	1.10046	1.4155	1.2596	1.41389	1.37695
1.41712	1.10107	1.41828	1.25942	1.41667	1.37817
1.4199	1.10046	1.42106	1.26026	1.41944	1.37695
1.42267	1.09985	1.42384	1.26024	1.42222	1.37787
1.42545	1.09924	1.42662	1.26034	1.425	1.37848
1.42823	1.10077	1.42939	1.26123	1.42778	1.37787
1.43101	1.09985	1.43217	1.261	1.43056	1.37817
1.43378	1.09955	1.43495	1.25985	1.43333	1.37817
1.43656	1.09985	1.43773	1.2609	1.43611	1.37726
1.43934	1.09894	1.4405	1.26123	1.43889	1.37787
1.44212	1.10016	1.44328	1.26054	1.44167	1.37817
1.4449	1.10016	1.44606	1.26141	1.44444	1.37695
1.44767	1.10016	1.44884	1.26117	1.44722	1.37726
1.45045	1.09955	1.45162	1.26115	1.45	1.37817
1.45323	1.09985	1.45439	1.26202	1.45278	1.37726
1.45601	1.09955	1.45717	1.26146	1.45556	1.37787
1.45878	1.10016	1.45995	1.26089	1.45833	1.37756
1.46156	1.10046	1.46273	1.26184	1.46111	1.37787
1.46434	1.09955	1.4655	1.26189	1.46389	1.37756
1.46712	1.10046	1.46828	1.26194	1.46667	1.37848
1.4699	1.09955	1.47106	1.26178	1.46944	1.37787
1.47267	1.10016	1.47384	1.26168	1.47222	1.37787
1.47545	1.09955	1.47662	1.26163	1.475	1.37848
1.47823	1.09985	1.47939	1.26199	1.47778	1.37756
1.48101	1.09955	1.48217	1.26237	1.48056	1.37848
1.48378	1.10016	1.48495	1.26194	1.48333	1.37817
1.48656	1.10016	1.48773	1.26209	1.48611	1.37756
1.48934	1.09924	1.4905	1.26237	1.48889	1.37817
1.49212	1.09985	1.49328	1.26168	1.49167	1.37878
1.4949	1.10046	1.49606	1.2628	1.49444	1.37787
1.49767	1.09955	1.49884	1.26268	1.49722	1.37848
1.50045	1.09985	1.50162	1.26255	1.5	1.37878
1.50323	1.10016	1.50439	1.2628	1.50278	1.37817
1.50601	1.09985	1.50717	1.26229	1.50556	1.37817
1.50878	1.09985	1.50995	1.26247	1.50833	1.37909
1.51156	1.10016	1.51273	1.26354	1.51111	1.37817
1.51434	1.09955	1.5155	1.26387	1.51389	1.37878
1.51712	1.09924	1.51828	1.26329	1.51667	1.37939
1.5199	1.10016	1.52106	1.26402	1.51944	1.37848
1.52267	1.09955	1.52384	1.26375	1.52222	1.37878
1.52545	1.10016	1.52662	1.26275	1.525	1.37909
1.52823	1.09985	1.52939	1.26354	1.52778	1.37817
1.53101	1.10046	1.53217	1.26344	1.53056	1.37848
1.53378	1.09955	1.53495	1.26344	1.53333	1.37939
1.53656	1.09985	1.53773	1.264	1.53611	1.37878
1.53934	1.09955	1.5405	1.26349	1.53889	1.37848
1.54212	1.09985	1.54328	1.26385	1.54167	1.3797
1.5449	1.09955	1.54606	1.26354	1.54444	1.37848
1.54767	1.09955	1.54884	1.26362	1.54722	1.37878
1.55045	1.09985	1.55162	1.2641	1.55	1.37939
1.55323	1.10077	1.55439	1.26476	1.55278	1.37878
1.55601	1.09985	1.55717	1.26438	1.55556	1.37909
1.55878	1.10046	1.55995	1.2639	1.55833	1.38031
1.56156	1.09985	1.56273	1.26443	1.56111	1.37909
1.56434	1.09924	1.5655	1.2644	1.56389	1.37878
1.56712	1.09955	1.56828	1.26438	1.56667	1.37939
1.5699	1.09955	1.57106	1.26463	1.56944	1.37909
1.57267	1.09955	1.57384	1.26455	1.57222	1.37909
1.57545	1.10016	1.57662	1.26369	1.575	1.37939
1.57823	1.10016	1.57939	1.26494	1.57778	1.37878
1.58101	1.10016	1.58217	1.26542	1.58056	1.3797
1.58378	1.10046	1.58495	1.26455	1.58333	1.38
1.58656	1.10046	1.58773	1.26468	1.58611	1.3797
1.58934	1.09985	1.5905	1.26504	1.58889	1.3797
1.59212	1.09955	1.59328	1.26387	1.59167	1.38031
1.5949	1.10077	1.59606	1.26463	1.59444	1.37939
1.59767	1.10016	1.59884	1.26501	1.59722	1.37909
1.60045	1.09985	1.60162	1.26519	1.6	1.38
1.60323	1.10077	1.60439	1.26529	1.60278	1.3797
1.60601	1.09955	1.60717	1.26532	1.60556	1.3797
1.60878	1.10016	1.60995	1.2646	1.60833	1.38062
1.61156	1.10077	1.61273	1.26458	1.61111	1.3797
1.61434	1.09985	1.6155	1.2646	1.61389	1.38031
1.61712	1.10046	1.61828	1.26452	1.61667	1.38031
1.6199	1.09985	1.62106	1.26619	1.61944	1.3797
1.62267	1.10016	1.62384	1.26463	1.62222	1.3797
1.62545	1.09985	1.62662	1.26506	1.625	1.38062
1.62823	1.10016	1.62939	1.26545	1.62778	1.38
1.63101	1.10046	1.63217	1.26552	1.63056	1.3797
1.63378	1.09955	1.63495	1.26481	1.63333	1.38062
1.63656	1.10046	1.63773	1.26614	1.63611	1.3797
1.63934	1.10016	1.6405	1.26595	1.63889	1.38031
1.64212	1.10077	1.64328	1.26555	1.64167	1.38092
1.6449	1.10016	1.64606	1.26639	1.64444	1.38031
1.64767	1.10077	1.64884	1.26552	1.64722	1.38031
1.65045	1.10046	1.65162	1.26524	1.65	1.38092
1.65323	1.10077	1.65439	1.26667	1.65278	1.3797
1.65601	1.10016	1.65717	1.26644	1.65556	1.38062
1.65878	1.10046	1.65995	1.26639	1.65833	1.38092
1.66156	1.10077	1.66273	1.26692	1.66111	1.38
1.66434	1.10016	1.6655	1.26675	1.66389	1.38031
1.66712	1.10046	1.66828	1.26628	1.66667	1.38062
1.6699	1.10077	1.67106	1.26797	1.66944	1.38062
1.67267	1.10077	1.67384	1.267	1.67222	1.38062
1.67545	1.09985	1.67662	1.26695	1.675	1.38092
1.67823	1.10077	1.67939	1.26736	1.67778	1.38031
1.68101	1.09985	1.68217	1.26809	1.68056	1.38092
1.68378	1.10046	1.68495	1.26769	1.68333	1.38123
1.68656	1.10046	1.68773	1.26769	1.68611	1.38062
1.68934	1.10016	1.6905	1.26769	1.68889	1.38
1.69212	1.10046	1.69328	1.26814	1.69167	1.38184
1.6949	1.09985	1.69606	1.26799	1.69444	1.38
1.69767	1.10016	1.69884	1.2686	1.69722	1.38031
1.70045	1.10077	1.70162	1.26771	1.7	1.38214
1.70323	1.10077	1.70439	1.26814	1.70278	1.38123
1.70601	1.10016	1.70717	1.26799	1.70556	1.38062
1.70878	1.09985	1.70995	1.26802	1.70833	1.38153
1.71156	1.10046	1.71273	1.26904	1.71111	1.38062
1.71434	1.10016	1.7155	1.2688	1.71389	1.38092
1.71712	1.10016	1.71828	1.2685	1.71667	1.38153
1.7199	1.10016	1.72106	1.26924	1.71944	1.38092
1.72267	1.09985	1.72384	1.26901	1.72222	1.38062
1.72545	1.09985	1.72662	1.26806	1.725	1.38214
1.72823	1.10016	1.72939	1.26886	1.72778	1.38092
1.73101	1.10016	1.73217	1.26962	1.73056	1.38092
1.73378	1.09955	1.73495	1.26896	1.73333	1.38123
1.73656	1.10046	1.73773	1.2699	1.73611	1.38062
1.73934	1.09955	1.7405	1.2697	1.73889	1.38123
1.74212	1.09985	1.74328	1.26865	1.74167	1.38214
1.7449	1.10046	1.74606	1.26992	1.74444	1.38123
1.74767	1.10077	1.74884	1.27038	1.74722	1.38092
1.75045	1.10016	1.75162	1.26982	1.75	1.38214
1.75323	1.10016	1.75439	1.27038	1.75278	1.38092
1.75601	1.10016	1.75717	1.27049	1.75556	1.38123
1.75878	1.10016	1.75995	1.2697	1.75833	1.38153
1.76156	1.10046	1.76273	1.26995	1.76111	1.38123
1.76434	1.10046	1.7655	1.27046	1.76389	1.38123
1.76712	1.09955	1.76828	1.27008	1.76667	1.38245
1.7699	1.10016	1.77106	1.26992	1.76944	1.38214
1.77267	1.10016	1.77384	1.27069	1.77222	1.38184
1.77545	1.10016	1.77662	1.27031	1.775	1.38214
1.77823	1.10016	1.77939	1.27064	1.77778	1.38214
1.78101	1.09985	1.78217	1.27051	1.78056	1.38153
1.78378	1.09955	1.78495	1.2697	1.78333	1.38245
1.78656	1.09985	1.78773	1.27053	1.78611	1.38184
1.78934	1.09985	1.7905	1.2714	1.78889	1.38214
1.79212	1.09955	1.79328	1.27056	1.79167	1.38275
1.7949	1.10107	1.79606	1.2711	1.79444	1.38245
1.79767	1.10016	1.79884	1.27112	1.79722	1.38184
1.80045	1.10016	1.80162	1.27002	1.8	1.38275
1.80323	1.10077	1.80439	1.27135	1.80278	1.38306
1.80601	1.10016	1.80717	1.2716	1.80556	1.38214
1.80878	1.10016	1.80995	1.27135	1.80833	1.38336
1.81156	1.10077	1.81273	1.27069	1.81111	1.38245
1.81434	1.09985	1.8155	1.27158	1.81389	1.38245
1.81712	1.09985	1.81828	1.27217	1.81667	1.38306
1.8199	1.09833	1.82106	1.2714	1.81944	1.38214
1.82267	1.10077	1.82384	1.2714	1.82222	1.38245
1.82545	1.10046	1.82662	1.27043	1.825	1.38336
1.82823	1.10107	1.82939	1.27171	1.82778	1.38245
1.83101	1.09955	1.83217	1.27224	1.83056	1.38214
1.83378	1.09985	1.83495	1.27135	1.83333	1.38306
1.83656	1.10077	1.83773	1.27184	1.83611	1.38306
1.83934	1.09985	1.8405	1.27202	1.83889	1.38275
1.84212	1.09955	1.84328	1.27148	1.84167	1.38367
1.8449	1.10016	1.84606	1.27176	1.84444	1.38306
1.84767	1.10016	1.84884	1.2728	1.84722	1.38275
1.85045	1.09924	1.85162	1.2726	1.85	1.38336
1.85323	1.09955	1.85439	1.27278	1.85278	1.38367
1.85601	1.09955	1.85717	1.2725	1.85556	1.38275
1.85878	1.09955	1.85995	1.27239	1.85833	1.38367
1.86156	1.10046	1.86273	1.27247	1.86111	1.38336
1.86434	1.09985	1.8655	1.27306	1.86389	1.38245
1.86712	1.09985	1.86828	1.27239	1.86667	1.38397
1.8699	1.10046	1.87106	1.27197	1.86944	1.38367
1.87267	1.10046	1.87384	1.2738	1.87222	1.38306
1.87545	1.10016	1.87662	1.27313	1.875	1.38336
1.87823	1.09985	1.87939	1.27288	1.87778	1.38336
1.88101	1.10016	1.88217	1.27349	1.88056	1.38367
1.88378	1.09924	1.88495	1.27239	1.88333	1.38397
1.88656	1.09985	1.88773	1.27278	1.88611	1.38306
1.88934	1.09924	1.8905	1.27285	1.88889	1.38306
1.89212	1.10016	1.89328	1.27287	1.89167	1.38367
1.8949	1.10107	1.89606	1.27343	1.89444	1.38367
1.89767	1.10107	1.89884	1.274	1.89722	1.38367
1.90045	1.09955	1.90162	1.27356	1.9	1.38367
1.90323	1.09924	1.90439	1.27356	1.90278	1.38367
1.90601	1.09924	1.90717	1.27402	1.90556	1.38306
1.90878	1.09985	1.90995	1.27328	1.90833	1.38428
1.91156	1.09985	1.91273	1.27387	1.91111	1.38336
1.91434	1.10046	1.9155	1.27354	1.91389	1.38336
1.91712	1.09924	1.91828	1.27369	1.91667	1.38397
1.9199	1.10016	1.92106	1.27397	1.91944	1.38397
1.92267	1.10046	1.92384	1.27387	1.92222	1.38367
1.92545	1.10046	1.92662	1.27387	1.925	1.38428
1.92823	1.10046	1.92939	1.27433	1.92778	1.38397
1.93101	1.09955	1.93217	1.27428	1.93056	1.38397
1.93378	1.09955	1.93495	1.27389	1.93333	1.38458
1.93656	1.10046	1.93773	1.27443	1.93611	1.38428
1.93934	1.10046	1.9405	1.27461	1.93889	1.38397
1.94212	1.10046	1.94328	1.27433	1.94167	1.38458
1.9449	1.10107	1.94606	1.27428	1.94444	1.38458
1.94767	1.10016	1.94884	1.27603	1.94722	1.38428
1.95045	1.10016	1.95162	1.2742	1.95	1.38489
1.95323	1.10046	1.95439	1.27458	1.95278	1.38428
1.95601	1.10077	1.95717	1.27486	1.95556	1.38428
1.95878	1.09985	1.95995	1.27483	1.95833	1.38489
1.96156	1.10077	1.96273	1.27534	1.96111	1.38458
1.96434	1.09985	1.9655	1.2758	1.96389	1.38428
1.96712	1.10046	1.96828	1.27526	1.96667	1.38489
1.9699	1.10107	1.97106	1.27601	1.96944	1.38428
1.97267	1.10077	1.97384	1.27619	1.97222	1.38367
1.97545	1.10016	1.97662	1.27519	1.975	1.38397
1.97823	1.10046	1.97939	1.27578	1.97778	1.38428
1.98101	1.10016	1.98217	1.27608	1.98056	1.38397
1.98378	1.09985	1.98495	1.27568	1.98333	1.38428
1.98656	1.10046	1.98773	1.27667	1.98611	1.38458
1.98934	1.10016	1.9905	1.27678	1.98889	1.38397
1.99212	1.10046	1.99328	1.27526	1.99167	1.38489
1.9949	1.10077	1.99606	1.27534	1.99444	1.38428
1.99767	1.09955	1.99884	1.27657	1.99722	1.38336
2.00045	1.09955	2.00162	1.27672	2	1.38489
2.00323	1.10046	2.00439	1.27629	2.00278	1.38489
2.00601	1.10016	2.00717	1.27608	2.00556	1.38428
2.00878	1.10046	2.00995	1.27583	2.00833	1.38458
2.01156	1.10016	2.01273	1.27588	2.01111	1.38397
2.01434	1.10046	2.0155	1.27743	2.01389	1.38367
2.01712	1.09985	2.01828	1.27687	2.01667	1.38519
2.0199	1.10016	2.02106	1.27713	2.01944	1.38458
2.02267	1.10046	2.02384	1.27741	2.02222	1.38428
2.02545	1.09955	2.02662	1.27682	2.025	1.38489
2.02823	1.09985	2.02939	1.27672	2.02778	1.38489
2.03101	1.10046	2.03217	1.278	2.03056	1.38367
2.03378	1.10046	2.03495	1.27646	2.03333	1.38489
2.03656	1.10077	2.03773	1.27715	2.03611	1.38428
2.03934	1.10016	2.0405	1.27731	2.03889	1.38428
2.04212	1.10077	2.04328	1.27748	2.04167	1.3855
2.0449	1.09924	2.04606	1.27802	2.04444	1.38458
2.04767	1.09955	2.04884	1.2784	2.04722	1.38458
2.05045	1.10077	2.05162	1.27675	2.05	1.3858
2.05323	1.10168	2.05439	1.27659	2.05278	1.38519
2.05601	1.10016	2.05717	1.27837	2.05556	1.38489
2.05878	1.09924	2.05995	1.27784	2.05833	1.3858
2.06156	1.09985	2.06273	1.27794	2.06111	1.38489
2.06434	1.09985	2.0655	1.27822	2.06389	1.38489
2.06712	1.09985	2.06828	1.27736	2.06667	1.3855
2.0699	1.10046	2.07106	1.27766	2.06944	1.3855
2.07267	1.10168	2.07384	1.27865	2.07222	1.3855
2.07545	1.09955	2.07662	1.27809	2.075	1.38641
2.07823	1.10046	2.07939	1.27837	2.07778	1.3858
2.08101	1.10016	2.08217	1.27809	2.08056	1.3855
2.08378	1.09924	2.08495	1.27748	2.08333	1.3858
2.08656	1.09985	2.08773	1.27832	2.08611	1.3855
2.08934	1.10077	2.0905	1.27845	2.08889	1.38519
2.09212	1.09985	2.09328	1.27781	2.09167	1.3855
2.0949	1.10046	2.09606	1.27862	2.09444	1.3858
2.09767	1.09985	2.09884	1.27919	2.09722	1.38519
2.10045	1.10016	2.10162	1.27809	2.1	1.38611
2.10323	1.10016	2.10439	1.27873	2.10278	1.3858
2.10601	1.09985	2.10717	1.27847	2.10556	1.3855
2.10878	1.09955	2.10995	1.27829	2.10833	1.3858
2.11156	1.09985	2.11273	1.27845	2.11111	1.3858
2.11434	1.10077	2.1155	1.27962	2.11389	1.3855
2.11712	1.09955	2.11828	1.27908	2.11667	1.38641
2.1199	1.10077	2.12106	1.27852	2.11944	1.38641
2.12267	1.10077	2.12384	1.27916	2.12222	1.38611
2.12545	1.10016	2.12662	1.2788	2.125	1.38702
2.12823	1.10107	2.12939	1.27824	2.12778	1.38611
2.13101	1.10046	2.13217	1.27977	2.13056	1.38519
2.13378	1.09985	2.13495	1.27858	2.13333	1.38641
2.13656	1.09955	2.13773	1.27923	2.13611	1.38611
2.13934	1.09985	2.1405	1.2801	2.13889	1.38611
2.14212	1.10016	2.14328	1.27995	2.14167	1.38672
2.1449	1.10138	2.14606	1.2789	2.14444	1.38641
2.14767	1.10107	2.14884	1.27975	2.14722	1.3855
2.15045	1.09955	2.15162	1.27911	2.15	1.38641
2.15323	1.10046	2.15439	1.2799	2.15278	1.38611
2.15601	1.10077	2.15717	1.2801	2.15556	1.38641
2.15878	1.09955	2.15995	1.27987	2.15833	1.38702
2.16156	1.10046	2.16273	1.2801	2.16111	1.38641
2.16434	1.10107	2.1655	1.28033	2.16389	1.3858
2.16712	1.10016	2.16828	1.27967	2.16667	1.38672
2.1699	1.10046	2.17106	1.2799	2.16944	1.38611
2.17267	1.09955	2.17384	1.28018	2.17222	1.38611
2.17545	1.09985	2.17662	1.2803	2.175	1.38672
2.17823	1.10107	2.17939	1.28053	2.17778	1.38702
2.18101	1.10046	2.18217	1.28122	2.18056	1.38611
2.18378	1.10077	2.18495	1.28082	2.18333	1.38702
2.18656	1.10107	2.18773	1.28051	2.18611	1.38733
2.18934	1.10077	2.1905	1.28043	2.18889	1.38611
2.19212	1.10046	2.19328	1.28056	2.19167	1.38641
2.1949	1.10016	2.19606	1.28056	2.19444	1.38702
2.19767	1.09985	2.19884	1.28151	2.19722	1.38672
2.20045	1.09985	2.20162	1.28106	2.2	1.38733
2.20323	1.09985	2.20439	1.28143	2.20278	1.38702
2.20601	1.10077	2.20717	1.28181	2.20556	1.38611
2.20878	1.10077	2.20995	1.28069	2.20833	1.38733
2.21156	1.10077	2.21273	1.28079	2.21111	1.38702
2.21434	1.10077	2.2155	1.28186	2.21389	1.38702
2.21712	1.10046	2.21828	1.2816	2.21667	1.38702
2.2199	1.09985	2.22106	1.28145	2.21944	1.38672
2.22267	1.09955	2.22384	1.28173	2.22222	1.38641
2.22545	1.09863	2.22662	1.28104	2.225	1.38733
2.22823	1.10077	2.22939	1.28155	2.22778	1.38733
2.23101	1.10107	2.23217	1.28255	2.23056	1.38763
2.23378	1.10107	2.23495	1.28191	2.23333	1.38733
2.23656	1.10077	2.23773	1.28145	2.23611	1.38702
2.23934	1.09985	2.2405	1.28324	2.23889	1.38702
2.24212	1.10016	2.24328	1.28247	2.24167	1.38733
2.2449	1.09985	2.24606	1.28247	2.24444	1.38733
2.24767	1.09985	2.24884	1.2829	2.24722	1.38672
2.25045	1.10046	2.25162	1.28101	2.25	1.38794
2.25323	1.10016	2.25439	1.28114	2.25278	1.38824
2.25601	1.10046	2.25717	1.2826	2.25556	1.38641
2.25878	1.10046	2.25995	1.28231	2.25833	1.38763
2.26156	1.10077	2.26273	1.28249	2.26111	1.38794
2.26434	1.10077	2.2655	1.28257	2.26389	1.38733
2.26712	1.10046	2.26828	1.28214	2.26667	1.38763
2.2699	1.10046	2.27106	1.28244	2.26944	1.38794
2.27267	1.10046	2.27384	1.28344	2.27222	1.38702
2.27545	1.10107	2.27662	1.28315	2.275	1.38794
2.27823	1.09955	2.27939	1.2828	2.27778	1.38763
2.28101	1.10077	2.28217	1.28313	2.28056	1.38733
2.28378	1.10016	2.28495	1.2829	2.28333	1.38824
2.28656	1.10016	2.28773	1.28361	2.28611	1.38763
2.28934	1.10046	2.2905	1.28392	2.28889	1.38702
2.29212	1.10077	2.29328	1.28356	2.29167	1.38763
2.2949	1.10077	2.29606	1.28379	2.29444	1.38824
2.29767	1.10046	2.29884	1.2842	2.29722	1.38702
2.30045	1.10046	2.30162	1.28422	2.3	1.38763
2.30323	1.10107	2.30439	1.28379	2.30278	1.38794
2.30601	1.10107	2.30717	1.2841	2.30556	1.38702
2.30878	1.09985	2.30995	1.28353	2.30833	1.38763
2.31156	1.10016	2.31273	1.28308	2.31111	1.38855
2.31434	1.09985	2.3155	1.28397	2.31389	1.38763
2.31712	1.09955	2.31828	1.28412	2.31667	1.38763
2.3199	1.09985	2.32106	1.28369	2.31944	1.38794
2.32267	1.10046	2.32384	1.28427	2.32222	1.38702
2.32545	1.09985	2.32662	1.28412	2.325	1.38794
2.32823	1.09985	2.32939	1.28412	2.32778	1.38794
2.33101	1.09985	2.33217	1.28507	2.33056	1.38763
2.33378	1.10016	2.33495	1.28458	2.33333	1.38824
2.33656	1.10046	2.33773	1.2844	2.33611	1.38885
2.33934	1.10016	2.3405	1.28456	2.33889	1.38763
2.34212	1.10016	2.34328	1.28445	2.34167	1.38824
2.3449	1.10016	2.34606	1.28417	2.34444	1.38824
2.34767	1.10046	2.34884	1.28527	2.34722	1.38794
2.35045	1.09985	2.35162	1.28534	2.35	1.38855
2.35323	1.10016	2.35439	1.28399	2.35278	1.38885
2.35601	1.10077	2.35717	1.28453	2.35556	1.38733
2.35878	1.09955	2.35995	1.28534	2.35833	1.38855
2.36156	1.09863	2.36273	1.28547	2.36111	1.38855
2.36434	1.09924	2.3655	1.28573	2.36389	1.38824
2.36712	1.10168	2.36828	1.2847	2.36667	1.38855
2.3699	1.09863	2.37106	1.2846	2.36944	1.38855
2.37267	1.09833	2.37384	1.28499	2.37222	1.38824
2.37545	1.10016	2.37662	1.28593	2.375	1.38855
2.37823	1.09985	2.37939	1.28565	2.37778	1.38855
2.38101	1.10077	2.38217	1.2856	2.38056	1.38855
2.38378	1.10016	2.38495	1.28619	2.38333	1.38824
2.38656	1.10046	2.38773	1.28501	2.38611	1.38916
2.38934	1.10077	2.3905	1.28631	2.38889	1.38855
2.39212	1.09985	2.39328	1.28639	2.39167	1.38855
2.3949	1.09985	2.39606	1.28685	2.39444	1.38885
2.39767	1.10077	2.39884	1.28593	2.39722	1.38885
2.40045	1.09924	2.40162	1.28626	2.4	1.38916
2.40323	1.10046	2.40439	1.28555	2.40278	1.38916
2.40601	1.10077	2.40717	1.28636	2.40556	1.38885
2.40878	1.10016	2.40995	1.28631	2.40833	1.38855
2.41156	1.10016	2.41273	1.28565	2.41111	1.38947
2.41434	1.10046	2.4155	1.28649	2.41389	1.38885
2.41712	1.09985	2.41828	1.28613	2.41667	1.38916
2.4199	1.10077	2.42106	1.28626	2.41944	1.38947
2.42267	1.10046	2.42384	1.28695	2.42222	1.38885
2.42545	1.09985	2.42662	1.28697	2.425	1.38885
2.42823	1.10077	2.42939	1.28641	2.42778	1.39008
2.43101	1.10046	2.43217	1.28728	2.43056	1.38885
2.43378	1.09985	2.43495	1.287	2.43333	1.38916
2.43656	1.10046	2.43773	1.28631	2.43611	1.38977
2.43934	1.10046	2.4405	1.28771	2.43889	1.38885
2.44212	1.09985	2.44328	1.28717	2.44167	1.38885
2.4449	1.09924	2.44606	1.28674	2.44444	1.38977
2.44767	1.10046	2.44884	1.28786	2.44722	1.38916
2.45045	1.10138	2.45162	1.28842	2.45	1.38947
2.45323	1.09924	2.45439	1.28768	2.45278	1.39008
2.45601	1.09924	2.45717	1.2884	2.45556	1.38885
2.45878	1.09924	2.45995	1.28802	2.45833	1.38947
2.46156	1.10077	2.46273	1.28702	2.46111	1.39008
2.46434	1.10046	2.4655	1.28758	2.46389	1.38916
2.46712	1.10107	2.46828	1.28748	2.46667	1.38947
2.4699	1.10016	2.47106	1.28735	2.46944	1.39008
2.47267	1.10107	2.47384	1.28814	2.47222	1.38947
2.47545	1.09985	2.47662	1.28791	2.475	1.38977
2.47823	1.09955	2.47939	1.28794	2.47778	1.39038
2.48101	1.10046	2.48217	1.28822	2.48056	1.38947
2.48378	1.10077	2.48495	1.28826	2.48333	1.39008
2.48656	1.10046	2.48773	1.28735	2.48611	1.39038
2.48934	1.10138	2.4905	1.28786	2.48889	1.38977
2.49212	1.09955	2.49328	1.28839	2.49167	1.39008
2.4949	1.10016	2.49606	1.28804	2.49444	1.39038
2.49767	1.09955	2.49884	1.2888	2.49722	1.38977
2.50045	1.09955	2.50162	1.28794	2.5	1.39008
2.50323	1.10046	2.50439	1.28768	2.50278	1.39069
2.50601	1.10046	2.50717	1.28837	2.50556	1.38977
2.50878	1.10016	2.50995	1.28852	2.50833	1.39038
2.51156	1.09955	2.51273	1.28883	2.51111	1.39069
2.51434	1.09955	2.5155	1.28885	2.51389	1.38977
2.51712	1.09955	2.51828	1.28852	2.51667	1.39008
2.5199	1.09985	2.52106	1.28801	2.51944	1.39069
2.52267	1.09985	2.52384	1.28842	2.52222	1.39008
2.52545	1.10016	2.52662	1.28916	2.525	1.39008
2.52823	1.10046	2.52939	1.28898	2.52778	1.39099
2.53101	1.09985	2.53217	1.28878	2.53056	1.39038
2.53378	1.10046	2.53495	1.28883	2.53333	1.39038
2.53656	1.10016	2.53773	1.28855	2.53611	1.39038
2.53934	1.10016	2.5405	1.28982	2.53889	1.39008
2.54212	1.10046	2.54328	1.29	2.54167	1.39069
2.5449	1.10016	2.54606	1.28916	2.54444	1.39069
2.54767	1.10046	2.54884	1.28939	2.54722	1.39008
2.55045	1.09985	2.55162	1.2889	2.55	1.39038
2.55323	1.10016	2.55439	1.28944	2.55278	1.39069
2.55601	1.10138	2.55717	1.29023	2.55556	1.39008
2.55878	1.09985	2.55995	1.28994	2.55833	1.39069
2.56156	1.10046	2.56273	1.28913	2.56111	1.39099
2.56434	1.10016	2.5655	1.28941	2.56389	1.38977
2.56712	1.10046	2.56828	1.28946	2.56667	1.39038
2.5699	1.10016	2.57106	1.29013	2.56944	1.39069
2.57267	1.09924	2.57384	1.29008	2.57222	1.38977
2.57545	1.10046	2.57662	1.29	2.575	1.39008
2.57823	1.10229	2.57939	1.2899	2.57778	1.3913
2.58101	1.09924	2.58217	1.29056	2.58056	1.39038
2.58378	1.09955	2.58495	1.29176	2.58333	1.39069
2.58656	1.10107	2.58773	1.2899	2.58611	1.3913
2.58934	1.10107	2.5905	1.29102	2.58889	1.39038
2.59212	1.10077	2.59328	1.29081	2.59167	1.39038
2.5949	1.09985	2.59606	1.29002	2.59444	1.39099
2.59767	1.10077	2.59884	1.29056	2.59722	1.39038
2.60045	1.09985	2.60162	1.29132	2.6	1.39038
2.60323	1.09985	2.60439	1.29025	2.60278	1.39099
2.60601	1.09985	2.60717	1.29074	2.60556	1.39069
2.60878	1.10016	2.60995	1.29112	2.60833	1.39038
2.61156	1.09955	2.61273	1.29012	2.61111	1.39069
2.61434	1.10046	2.6155	1.29145	2.61389	1.39038
2.61712	1.10016	2.61828	1.29097	2.61667	1.39008
2.6199	1.09955	2.62106	1.29081	2.61944	1.3916
2.62267	1.10016	2.62384	1.29163	2.62222	1.39069
2.62545	1.10016	2.62662	1.29099	2.625	1.39099
2.62823	1.09985	2.62939	1.29168	2.62778	1.3913
2.63101	1.09985	2.63217	1.29165	2.63056	1.39038
2.63378	1.09924	2.63495	1.29165	2.63333	1.39008
2.63656	1.09985	2.63773	1.29084	2.63611	1.39099
2.63934	1.10077	2.6405	1.29222	2.63889	1.39069
2.64212	1.10046	2.64328	1.29117	2.64167	1.39008
2.6449	1.10016	2.64606	1.29132	2.64444	1.3916
2.64767	1.10016	2.64884	1.29211	2.64722	1.39038
2.65045	1.10016	2.65162	1.29185	2.65	1.39038
2.65323	1.10046	2.65439	1.29137	2.65278	1.3916
2.65601	1.10046	2.65717	1.29176	2.65556	1.39099
2.65878	1.10016	2.65995	1.29112	2.65833	1.39069
2.66156	1.09985	2.66273	1.29124	2.66111	1.3916
2.66434	1.10077	2.6655	1.29165	2.66389	1.39099
2.66712	1.10016	2.66828	1.29214	2.66667	1.3913
2.6699	1.10046	2.67106	1.29155	2.66944	1.39191
2.67267	1.10077	2.67384	1.29249	2.67222	1.3913
2.67545	1.09985	2.67662	1.29203	2.675	1.3913
2.67823	1.09985	2.67939	1.29229	2.67778	1.39221
2.68101	1.10046	2.68217	1.2928	2.68056	1.3913
2.68378	1.09924	2.68495	1.29254	2.68333	1.3913
2.68656	1.10046	2.68773	1.2916	2.68611	1.39191
2.68934	1.10077	2.6905	1.29231	2.68889	1.3913
2.69212	1.09955	2.69328	1.29185	2.69167	1.3916
2.6949	1.09924	2.69606	1.29173	2.69444	1.39221
2.69767	1.09955	2.69884	1.29241	2.69722	1.3916
2.70045	1.10046	2.70162	1.29272	2.7	1.3913
2.70323	1.10016	2.70439	1.29264	2.70278	1.39191
2.70601	1.10046	2.70717	1.29272	2.70556	1.3916
2.70878	1.09985	2.70995	1.29331	2.70833	1.3916
2.71156	1.09985	2.71273	1.29251	2.71111	1.39252
2.71434	1.10077	2.7155	1.29275	2.71389	1.39191
2.71712	1.10046	2.71828	1.29331	2.71667	1.3913
2.7199	1.10046	2.72106	1.29203	2.71944	1.39282
2.72267	1.09985	2.72384	1.29278	2.72222	1.39191
2.72545	1.09955	2.72662	1.29346	2.725	1.39221
2.72823	1.10077	2.72939	1.29264	2.72778	1.39252
2.73101	1.10138	2.73217	1.29331	2.73056	1.39252
2.73378	1.10016	2.73495	1.29381	2.73333	1.39191
2.73656	1.09863	2.73773	1.29236	2.73611	1.39313
2.73934	1.10046	2.7405	1.29331	2.73889	1.39221
2.74212	1.10077	2.74328	1.2927	2.74167	1.39252
2.7449	1.10138	2.74606	1.29318	2.74444	1.39374
2.74767	1.10046	2.74884	1.29326	2.74722	1.39252
2.75045	1.09894	2.75162	1.29366	2.75	1.39221
2.75323	1.09894	2.75439	1.2929	2.75278	1.39313
2.75601	1.10077	2.75717	1.29351	2.75556	1.39191
2.75878	1.10046	2.75995	1.29338	2.75833	1.39221
2.76156	1.10016	2.76273	1.29353	2.76111	1.39252
2.76434	1.10016	2.7655	1.29363	2.76389	1.39252
2.76712	1.09985	2.76828	1.29368	2.76667	1.39191
2.7699	1.10016	2.77106	1.29361	2.76944	1.39343
2.77267	1.10077	2.77384	1.294	2.77222	1.39282
2.77545	1.10077	2.77662	1.29379	2.775	1.39282
2.77823	1.09985	2.77939	1.29366	2.77778	1.39313
2.78101	1.09985	2.78217	1.2945	2.78056	1.39282
2.78378	1.09955	2.78495	1.29424	2.78333	1.39313
2.78656	1.10016	2.78773	1.29366	2.78611	1.39282
2.78934	1.10077	2.7905	1.29473	2.78889	1.39252
2.79212	1.10046	2.79328	1.29494	2.79167	1.39221
2.7949	1.10046	2.79606	1.29379	2.79444	1.39282
2.79767	1.09985	2.79884	1.29488	2.79722	1.39282
2.80045	1.09894	2.80162	1.29491	2.8	1.39282
2.80323	1.09955	2.80439	1.29409	2.80278	1.39282
2.80601	1.10107	2.80717	1.2942	2.80556	1.39282
2.80878	1.10077	2.80995	1.29514	2.80833	1.39282
2.81156	1.10016	2.81273	1.29397	2.81111	1.39313
2.81434	1.10046	2.8155	1.29424	2.81389	1.39252
2.81712	1.10046	2.81828	1.29519	2.81667	1.39252
2.8199	1.10077	2.82106	1.29455	2.81944	1.39282
2.82267	1.10077	2.82384	1.29545	2.82222	1.39252
2.82545	1.10077	2.82662	1.29522	2.825	1.39282
2.82823	1.09955	2.82939	1.29445	2.82778	1.39313
2.83101	1.10016	2.83217	1.29522	2.83056	1.39282
2.83378	1.10016	2.83495	1.29595	2.83333	1.39282
2.83656	1.10016	2.83773	1.2945	2.83611	1.39374
2.83934	1.10046	2.8405	1.2942	2.83889	1.39313
2.84212	1.10016	2.84328	1.29496	2.84167	1.39282
2.8449	1.09924	2.84606	1.29504	2.84444	1.39343
2.84767	1.10046	2.84884	1.29595	2.84722	1.39313
2.85045	1.10016	2.85162	1.296	2.85	1.39252
2.85323	1.09985	2.85439	1.29512	2.85278	1.39343
2.85601	1.10046	2.85717	1.29524	2.85556	1.39252
2.85878	1.10046	2.85995	1.29527	2.85833	1.39343
2.86156	1.10046	2.86273	1.29514	2.86111	1.39374
2.86434	1.10016	2.8655	1.29626	2.86389	1.39343
2.86712	1.10016	2.86828	1.29639	2.86667	1.39313
2.8699	1.09985	2.87106	1.29514	2.86944	1.39404
2.87267	1.10077	2.87384	1.29542	2.87222	1.39343
2.87545	1.09985	2.87662	1.29649	2.875	1.39343
2.87823	1.10016	2.87939	1.29562	2.87778	1.39404
2.88101	1.10107	2.88217	1.29585	2.88056	1.39343
2.88378	1.10077	2.88495	1.2956	2.88333	1.39343
2.88656	1.10077	2.88773	1.29557	2.88611	1.39404
2.88934	1.10077	2.8905	1.29613	2.88889	1.39343
2.89212	1.10016	2.89328	1.29669	2.89167	1.39343
2.8949	1.10046	2.89606	1.29565	2.89444	1.39435
2.89767	1.09985	2.89884	1.29613	2.89722	1.39374
2.90045	1.10046	2.90162	1.29664	2.9	1.39374
2.90323	1.10016	2.90439	1.29608	2.90278	1.39465
2.90601	1.10016	2.90717	1.29618	2.90556	1.39374
2.90878	1.10107	2.90995	1.29661	2.90833	1.39313
2.91156	1.09985	2.91273	1.29595	2.91111	1.39374
2.91434	1.10138	2.9155	1.29621	2.91389	1.39374
2.91712	1.10046	2.91828	1.29664	2.91667	1.39343
2.9199	1.10107	2.92106	1.29626	2.91944	1.39404
2.92267	1.10107	2.92384	1.29705	2.92222	1.39404
2.92545	1.09955	2.92662	1.29725	2.925	1.39282
2.92823	1.10077	2.92939	1.2971	2.92778	1.39435
2.93101	1.10138	2.93217	1.29653	2.93056	1.39404
2.93378	1.10107	2.93495	1.29682	2.93333	1.39282
2.93656	1.10016	2.93773	1.29656	2.93611	1.39465
2.93934	1.10016	2.9405	1.29608	2.93889	1.39404
2.94212	1.10016	2.94328	1.29687	2.94167	1.39374
2.9449	1.09924	2.94606	1.29687	2.94444	1.39374
2.94767	1.10107	2.94884	1.29827	2.94722	1.39435
2.95045	1.10046	2.95162	1.29814	2.95	1.39374
2.95323	1.10016	2.95439	1.29756	2.95278	1.39435
2.95601	1.10077	2.95717	1.29722	2.95556	1.39526
2.95878	1.10077	2.95995	1.29778	2.95833	1.39435
2.96156	1.09955	2.96273	1.29773	2.96111	1.39496
2.96434	1.09985	2.9655	1.29799	2.96389	1.39465
2.96712	1.10077	2.96828	1.29812	2.96667	1.39435
2.9699	1.09985	2.97106	1.2974	2.96944	1.39496
2.97267	1.10138	2.97384	1.29766	2.97222	1.39435
2.97545	1.10077	2.97662	1.29809	2.975	1.39435
2.97823	1.09955	2.97939	1.29768	2.97778	1.39496
2.98101	1.10016	2.98217	1.29827	2.98056	1.39435
2.98378	1.10077	2.98495	1.29903	2.98333	1.39404
2.98656	1.09985	2.98773	1.29799	2.98611	1.39557
2.98934	1.10046	2.9905	1.29824	2.98889	1.39496
2.99212	1.10077	2.99328	1.29852	2.99167	1.39435
2.9949	1.10016	2.99606	1.29732	2.99444	1.39526
2.99767	1.10016	2.99884	1.29768	2.99722	1.39465
3.00045	1.09985	3.00162	1.2986	3	1.39435
3.00323	1.09955	3.00439	1.29836	3.00278	1.39526
3.00601	1.10046	3.00717	1.29812	3.00556	1.39496
3.00878	1.10046	3.00995	1.29799	3.00833	1.39404
3.01156	1.09985	3.01273	1.29714	3.01111	1.39496
3.01434	1.10077	3.0155	1.29883	3.01389	1.39496
3.01712	1.10016	3.01828	1.29875	3.01667	1.39435
3.0199	1.10046	3.02106	1.29791	3.01944	1.39557
3.02267	1.10077	3.02384	1.29799	3.02222	1.39496
3.02545	1.10046	3.02662	1.29905	3.025	1.39496
3.02823	1.09985	3.02939	1.29819	3.02778	1.39496
3.03101	1.09985	3.03217	1.29844	3.03056	1.39496
3.03378	1.10046	3.03495	1.29944	3.03333	1.39465
3.03656	1.10107	3.03773	1.29812	3.03611	1.39496
3.03934	1.10046	3.0405	1.29799	3.03889	1.39496
3.04212	1.09985	3.04328	1.29954	3.04167	1.39404
3.0449	1.10046	3.04606	1.2986	3.04444	1.39526
3.04767	1.10016	3.04884	1.2986	3.04722	1.39526
3.05045	1.10077	3.05162	1.29916	3.05	1.39435
3.05323	1.09985	3.05439	1.29905	3.05278	1.39557
3.05601	1.10016	3.05717	1.29903	3.05556	1.39526
3.05878	1.10077	3.05995	1.29946	3.05833	1.39526
3.06156	1.10016	3.06273	1.29862	3.06111	1.39526
3.06434	1.10016	3.0655	1.299	3.06389	1.39587
3.06712	1.10107	3.06828	1.29949	3.06667	1.39496
3.0699	1.10016	3.07106	1.29898	3.06944	1.39496
3.07267	1.10107	3.07384	1.29921	3.07222	1.39496
3.07545	1.10107	3.07662	1.29934	3.075	1.39465
3.07823	1.10046	3.07939	1.29865	3.07778	1.39526
3.08101	1.09985	3.08217	1.29844	3.08056	1.39587
3.08378	1.09955	3.08495	1.29918	3.08333	1.39526
3.08656	1.10107	3.08773	1.29911	3.08611	1.39618
3.08934	1.10107	3.0905	1.29895	3.08889	1.39587
3.09212	1.10107	3.09328	1.29949	3.09167	1.39557
3.0949	1.09985	3.09606	1.2998	3.09444	1.39618
3.09767	1.10016	3.09884	1.2998	3.09722	1.39618
3.10045	1.10016	3.10162	1.29959	3.1	1.39557
3.10323	1.10077	3.10439	1.29832	3.10278	1.39618
3.10601	1.10168	3.10717	1.29934	3.10556	1.39557
3.10878	1.10077	3.10995	1.30038	3.10833	1.39557
3.11156	1.10016	3.11273	1.29987	3.11111	1.39648
3.11434	1.09924	3.1155	1.30025	3.11389	1.39648
3.11712	1.10046	3.11828	1.30012	3.11667	1.39557
3.1199	1.10046	3.12106	1.29941	3.11944	1.39679
3.12267	1.10229	3.12384	1.29934	3.12222	1.39648
3.12545	1.10138	3.12662	1.30049	3.125	1.39557
3.12823	1.09894	3.12939	1.30012	3.12778	1.39679
3.13101	1.10107	3.13217	1.30028	3.13056	1.39618
3.13378	1.10016	3.13495	1.30066	3.13333	1.39587
3.13656	1.10016	3.13773	1.30028	3.13611	1.39679
3.13934	1.10168	3.1405	1.30033	3.13889	1.39648
3.14212	1.10077	3.14328	1.30135	3.14167	1.39526
3.1449	1.10077	3.14606	1.30028	3.14444	1.39648
3.14767	1.10077	3.14884	1.30049	3.14722	1.39648
3.15045	1.10077	3.15162	1.30094	3.15	1.39587
3.15323	1.10046	3.15439	1.30086	3.15278	1.39648
3.15601	1.10046	3.15717	1.30142	3.15556	1.39709
3.15878	1.10107	3.15995	1.30168	3.15833	1.39618
3.16156	1.10046	3.16273	1.30102	3.16111	1.39709
3.16434	1.10077	3.1655	1.30086	3.16389	1.39709
3.16712	1.10016	3.16828	1.30193	3.16667	1.39648
3.1699	1.09955	3.17106	1.30142	3.16944	1.39648
3.17267	1.10016	3.17384	1.3012	3.17222	1.39679
3.17545	1.10046	3.17662	1.30237	3.175	1.39618
3.17823	1.10046	3.17939	1.30137	3.17778	1.39679
3.18101	1.10138	3.18217	1.30145	3.18056	1.39679
3.18378	1.10138	3.18495	1.30168	3.18333	1.39618
3.18656	1.10107	3.18773	1.30129	3.18611	1.39679
3.18934	1.10138	3.1905	1.30166	3.18889	1.39679
3.19212	1.10077	3.19328	1.30125	3.19167	1.39648
3.1949	1.10046	3.19606	1.30142	3.19444	1.39679
3.19767	1.10046	3.19884	1.30211	3.19722	1.39679
3.20045	1.10046	3.20162	1.30221	3.2	1.39618
3.20323	1.10016	3.20439	1.30175	3.20278	1.39679
3.20601	1.10016	3.20717	1.3019	3.20556	1.3974
3.20878	1.10077	3.20995	1.30214	3.20833	1.39618
3.21156	1.10046	3.21273	1.30178	3.21111	1.39709
3.21434	1.10077	3.2155	1.30153	3.21389	1.39801
3.21712	1.10077	3.21828	1.30303	3.21667	1.39679
3.2199	1.10046	3.22106	1.30234	3.21944	1.3974
3.22267	1.10168	3.22384	1.30173	3.22222	1.39709
3.22545	1.10107	3.22662	1.3028	3.225	1.39648
3.22823	1.10016	3.22939	1.30244	3.22778	1.39679
3.23101	1.10077	3.23217	1.30216	3.23056	1.39709
3.23378	1.10016	3.23495	1.303	3.23333	1.39648
3.23656	1.10046	3.23773	1.30206	3.23611	1.39709
3.23934	1.10046	3.2405	1.30257	3.23889	1.39709
3.24212	1.10046	3.24328	1.3029	3.24167	1.39679
3.2449	1.10077	3.24606	1.30259	3.24444	1.39771
3.24767	1.10016	3.24884	1.30232	3.24722	1.39679
3.25045	1.10046	3.25162	1.30293	3.25	1.39679
3.25323	1.10046	3.25439	1.30251	3.25278	1.39709
3.25601	1.10046	3.25717	1.30285	3.25556	1.39709
3.25878	1.10077	3.25995	1.30303	3.25833	1.39648
3.26156	1.10046	3.26273	1.30349	3.26111	1.39709
3.26434	1.10046	3.2655	1.30244	3.26389	1.39771
3.26712	1.10016	3.26828	1.30275	3.26667	1.39679
3.2699	1.10046	3.27106	1.30236	3.26944	1.3974
3.27267	1.10077	3.27384	1.30277	3.27222	1.39771
3.27545	1.10046	3.27662	1.30374	3.275	1.39709
3.27823	1.09955	3.27939	1.30323	3.27778	1.39801
3.28101	1.10138	3.28217	1.3028	3.28056	1.39771
3.28378	1.10138	3.28495	1.30323	3.28333	1.39709
3.28656	1.10016	3.28773	1.30118	3.28611	1.39801
3.28934	1.10077	3.2905	1.30192	3.28889	1.39832
3.29212	1.10046	3.29328	1.30415	3.29167	1.3974
3.2949	1.10046	3.29606	1.30346	3.29444	1.39832
3.29767	1.10077	3.29884	1.30275	3.29722	1.39801
3.30045	1.10077	3.30162	1.30364	3.3	1.3974
3.30323	1.10046	3.30439	1.30343	3.30278	1.39862
3.30601	1.10046	3.30717	1.30338	3.30556	1.39801
3.30878	1.10107	3.30995	1.30397	3.30833	1.39679
3.31156	1.10016	3.31273	1.30356	3.31111	1.3974
3.31434	1.09985	3.3155	1.30346	3.31389	1.39801
3.31712	1.10107	3.31828	1.30394	3.31667	1.3974
3.3199	1.10077	3.32106	1.30251	3.31944	1.39801
3.32267	1.10046	3.32384	1.30295	3.32222	1.39801
3.32545	1.10077	3.32662	1.30366	3.325	1.3974
3.32823	1.10016	3.32939	1.30351	3.32778	1.39832
3.33101	1.10016	3.33217	1.30374	3.33056	1.39862
3.33378	1.10107	3.33495	1.30397	3.33333	1.39771
3.33656	1.10046	3.33773	1.30343	3.33611	1.39862
3.33934	1.10107	3.3405	1.30351	3.33889	1.39862
3.34212	1.10077	3.34328	1.30381	3.34167	1.39832
3.3449	1.09985	3.34606	1.30417	3.34444	1.39862
3.34767	1.10046	3.34884	1.30379	3.34722	1.39893
3.35045	1.10046	3.35162	1.30443	3.35	1.39801
3.35323	1.09955	3.35439	1.30374	3.35278	1.39832
3.35601	1.09894	3.35717	1.30358	3.35556	1.39923
3.35878	1.10077	3.35995	1.30425	3.35833	1.39832
3.36156	1.10077	3.36273	1.30422	3.36111	1.39862
3.36434	1.10016	3.3655	1.30374	3.36389	1.39923
3.36712	1.10077	3.36828	1.30427	3.36667	1.39893
3.3699	1.10016	3.37106	1.30417	3.36944	1.39893
3.37267	1.10046	3.37384	1.30435	3.37222	1.39954
3.37545	1.10077	3.37662	1.30476	3.375	1.39893
3.37823	1.10016	3.37939	1.30511	3.37778	1.39923
3.38101	1.10016	3.38217	1.30384	3.38056	1.39923
3.38378	1.10016	3.38495	1.30448	3.38333	1.39832
3.38656	1.10046	3.38773	1.30407	3.38611	1.39862
3.38934	1.10016	3.3905	1.30351	3.38889	1.39923
3.39212	1.10016	3.39328	1.3048	3.39167	1.39801
3.3949	1.10016	3.39606	1.30496	3.39444	1.39893
3.39767	1.10046	3.39884	1.30422	3.39722	1.39984
3.40045	1.10046	3.40162	1.30478	3.4	1.39893
3.40323	1.09985	3.40439	1.30399	3.40278	1.39862
3.40601	1.10107	3.40717	1.30384	3.40556	1.39923
3.40878	1.10077	3.40995	1.30463	3.40833	1.39862
3.41156	1.09985	3.41273	1.30416	3.41111	1.39893
3.41434	1.09985	3.4155	1.30455	3.41389	1.39923
3.41712	1.10077	3.41828	1.30549	3.41667	1.39832
3.4199	1.10046	3.42106	1.30529	3.41944	1.39893
3.42267	1.10046	3.42384	1.30514	3.42222	1.39893
3.42545	1.10077	3.42662	1.30519	3.425	1.39893
3.42823	1.10046	3.42939	1.30549	3.42778	1.39862
3.43101	1.10077	3.43217	1.30554	3.43056	1.39984
3.43378	1.10077	3.43495	1.30623	3.43333	1.39893
3.43656	1.10016	3.43773	1.30554	3.43611	1.39893
3.43934	1.10077	3.4405	1.30534	3.43889	1.39893
3.44212	1.10046	3.44328	1.30605	3.44167	1.39832
3.4449	1.10016	3.44606	1.30522	3.44444	1.39923
3.44767	1.10046	3.44884	1.30493	3.44722	1.39923
3.45045	1.10107	3.45162	1.30608	3.45	1.39862
3.45323	1.10046	3.45439	1.30595	3.45278	1.39923
3.45601	1.10107	3.45717	1.30546	3.45556	1.40015
3.45878	1.10107	3.45995	1.30567	3.45833	1.39954
3.46156	1.10016	3.46273	1.30541	3.46111	1.39923
3.46434	1.10046	3.4655	1.30511	3.46389	1.39984
3.46712	1.10077	3.46828	1.30666	3.46667	1.39862
3.4699	1.10077	3.47106	1.30631	3.46944	1.39984
3.47267	1.09985	3.47384	1.3059	3.47222	1.40015
3.47545	1.10138	3.47662	1.30621	3.475	1.39893
3.47823	1.10046	3.47939	1.3057	3.47778	1.39984
3.48101	1.10229	3.48217	1.3061	3.48056	1.40015
3.48378	1.10138	3.48495	1.30651	3.48333	1.39984
3.48656	1.10077	3.48773	1.30712	3.48611	1.39923
3.48934	1.10016	3.4905	1.30676	3.48889	1.40045
3.49212	1.10046	3.49328	1.30712	3.49167	1.39954
3.4949	1.10077	3.49606	1.30656	3.49444	1.39984
3.49767	1.10046	3.49884	1.30608	3.49722	1.40015
3.50045	1.10077	3.50162	1.30682	3.5	1.39954
3.50323	1.10046	3.50439	1.30659	3.50278	1.39984
3.50601	1.10138	3.50717	1.30626	3.50556	1.40045
3.50878	1.10138	3.50995	1.30674	3.50833	1.39923
3.51156	1.10077	3.51273	1.307	3.51111	1.40015
3.51434	1.10077	3.5155	1.306	3.51389	1.40015
3.51712	1.10107	3.51828	1.30682	3.51667	1.39954
3.5199	1.10077	3.52106	1.3073	3.51944	1.39984
3.52267	1.10077	3.52384	1.3062	3.52222	1.40106
3.52545	1.10077	3.52662	1.30717	3.525	1.39984
3.52823	1.10016	3.52939	1.30781	3.52778	1.40015
3.53101	1.10107	3.53217	1.3072	3.53056	1.40045
3.53378	1.10077	3.53495	1.30725	3.53333	1.39984
3.53656	1.10046	3.53773	1.30715	3.53611	1.39984
3.53934	1.10138	3.5405	1.30659	3.53889	1.40045
3.54212	1.10138	3.54328	1.30769	3.54167	1.39954
3.5449	1.10077	3.54606	1.30748	3.54444	1.39984
3.54767	1.10107	3.54884	1.30705	3.54722	1.40106
3.55045	1.10046	3.55162	1.3075	3.55	1.40045
3.55323	1.09955	3.55439	1.30791	3.55278	1.39984
3.55601	1.10077	3.55717	1.30722	3.55556	1.40045
3.55878	1.10168	3.55995	1.30745	3.55833	1.40015
3.56156	1.10107	3.56273	1.30806	3.56111	1.40076
3.56434	1.10046	3.5655	1.30722	3.56389	1.40106
3.56712	1.09924	3.56828	1.30834	3.56667	1.40045
3.5699	1.09863	3.57106	1.30824	3.56944	1.39984
3.57267	1.09924	3.57384	1.30737	3.57222	1.40106
3.57545	1.10138	3.57662	1.30849	3.575	1.39984
3.57823	1.10107	3.57939	1.30849	3.57778	1.40106
3.58101	1.10016	3.58217	1.30791	3.58056	1.40137
3.58378	1.09985	3.58495	1.3086	3.58333	1.40076
3.58656	1.10107	3.58773	1.30834	3.58611	1.40015
3.58934	1.10107	3.5905	1.30834	3.58889	1.40106
3.59212	1.10199	3.59328	1.30801	3.59167	1.40045
3.5949	1.10016	3.59606	1.30806	3.59444	1.40015
3.59767	1.10046	3.59884	1.30737	3.59722	1.40106
3.60045	1.10107	3.60162	1.30891	3.6	1.40076
3.60323	1.10077	3.60439	1.3088	3.60278	1.40015
3.60601	1.09985	3.60717	1.30793	3.60556	1.40106
3.60878	1.10107	3.60995	1.30862	3.60833	1.40045
3.61156	1.10077	3.61273	1.30837	3.61111	1.40076
3.61434	1.10077	3.6155	1.30809	3.61389	1.40137
3.61712	1.10077	3.61828	1.30862	3.61667	1.40106
3.6199	1.10138	3.62106	1.30811	3.61944	1.40106
3.62267	1.10077	3.62384	1.30798	3.62222	1.40198
3.62545	1.10138	3.62662	1.30822	3.625	1.40167
3.62823	1.10107	3.62939	1.30847	3.62778	1.40106
3.63101	1.10077	3.63217	1.30839	3.63056	1.40167
3.63378	1.10138	3.63495	1.30811	3.63333	1.40106
3.63656	1.10046	3.63773	1.30811	3.63611	1.40106
3.63934	1.10077	3.6405	1.30801	3.63889	1.40137
3.64212	1.10077	3.64328	1.30873	3.64167	1.40137
3.6449	1.10016	3.64606	1.30831	3.64444	1.40137
3.64767	1.10046	3.64884	1.30804	3.64722	1.40259
3.65045	1.10138	3.65162	1.3088	3.65	1.40167
3.65323	1.10016	3.65439	1.30834	3.65278	1.40106
3.65601	1.10016	3.65717	1.30748	3.65556	1.40198
3.65878	1.10077	3.65995	1.30987	3.65833	1.40137
3.66156	1.10107	3.66273	1.3099	3.66111	1.40167
3.66434	1.10168	3.6655	1.30831	3.66389	1.40167
3.66712	1.10168	3.66828	1.3087	3.66667	1.40167
3.6699	1.10168	3.67106	1.30946	3.66944	1.40137
3.67267	1.10107	3.67384	1.30888	3.67222	1.40228
3.67545	1.10107	3.67662	1.30954	3.675	1.40167
3.67823	1.10077	3.67939	1.30956	3.67778	1.40137
3.68101	1.10077	3.68217	1.30918	3.68056	1.40259
3.68378	1.10046	3.68495	1.30931	3.68333	1.40198
3.68656	1.09985	3.68773	1.30944	3.68611	1.40198
3.68934	1.10046	3.6905	1.30936	3.68889	1.40289
3.69212	1.10107	3.69328	1.31043	3.69167	1.40198
3.6949	1.10046	3.69606	1.30977	3.69444	1.40228
3.69767	1.10107	3.69884	1.30918	3.69722	1.40289
3.70045	1.10138	3.70162	1.30934	3.7	1.40198
3.70323	1.10077	3.70439	1.30956	3.70278	1.40167
3.70601	1.10077	3.70717	1.30854	3.70556	1.40289
3.70878	1.10077	3.70995	1.30949	3.70833	1.40228
3.71156	1.10138	3.71273	1.30961	3.71111	1.40228
3.71434	1.10077	3.7155	1.30913	3.71389	1.40259
3.71712	1.10107	3.71828	1.30931	3.71667	1.40228
3.7199	1.10077	3.72106	1.30987	3.71944	1.40228
3.72267	1.10016	3.72384	1.30964	3.72222	1.4032
3.72545	1.10138	3.72662	1.31041	3.725	1.40228
3.72823	1.10046	3.72939	1.3102	3.72778	1.40198
3.73101	1.10046	3.73217	1.30946	3.73056	1.40259
3.73378	1.10077	3.73495	1.31028	3.73333	1.40228
3.73656	1.10046	3.73773	1.31066	3.73611	1.40167
3.73934	1.10046	3.7405	1.30987	3.73889	1.4032
3.74212	1.10046	3.74328	1.31015	3.74167	1.40228
3.7449	1.10046	3.74606	1.31028	3.74444	1.40228
3.74767	1.10016	3.74884	1.30985	3.74722	1.40289
3.75045	1.10077	3.75162	1.30998	3.75	1.40259
3.75323	1.10107	3.75439	1.31046	3.75278	1.40198
3.75601	1.10077	3.75717	1.30992	3.75556	1.4032
3.75878	1.10199	3.75995	1.31043	3.75833	1.40289
3.76156	1.1026	3.76273	1.31048	3.76111	1.40259
3.76434	1.10107	3.7655	1.31	3.76389	1.40381
3.76712	1.10138	3.76828	1.30998	3.76667	1.40289
3.7699	1.10077	3.77106	1.31078	3.76944	1.40289
3.77267	1.10016	3.77384	1.31035	3.77222	1.4032
3.77545	1.10077	3.77662	1.31028	3.775	1.40289
3.77823	1.10077	3.77939	1.31086	3.77778	1.40289
3.78101	1.10016	3.78217	1.31063	3.78056	1.4032
3.78378	1.10077	3.78495	1.3113	3.78333	1.40259
3.78656	1.10077	3.78773	1.3113	3.78611	1.40259
3.78934	1.10046	3.7905	1.31066	3.78889	1.40289
3.79212	1.10077	3.79328	1.3113	3.79167	1.40198
3.7949	1.10138	3.79606	1.31147	3.79444	1.40228
3.79767	1.10138	3.79884	1.31078	3.79722	1.40381
3.80045	1.10138	3.80162	1.31089	3.8	1.40228
3.80323	1.10138	3.80439	1.31152	3.80278	1.40289
3.80601	1.10046	3.80717	1.31102	3.80556	1.4035
3.80878	1.10077	3.80995	1.31086	3.80833	1.4032
3.81156	1.10138	3.81273	1.31117	3.81111	1.40289
3.81434	1.10077	3.8155	1.31022	3.81389	1.40381
3.81712	1.10016	3.81828	1.31015	3.81667	1.4035
3.8199	1.10046	3.82106	1.31114	3.81944	1.40289
3.82267	1.10046	3.82384	1.31081	3.82222	1.40411
3.82545	1.10138	3.82662	1.31176	3.825	1.40259
3.82823	1.10077	3.82939	1.31152	3.82778	1.4032
3.83101	1.10138	3.83217	1.31099	3.83056	1.40381
3.83378	1.10107	3.83495	1.31137	3.83333	1.40381
3.83656	1.10168	3.83773	1.31181	3.83611	1.40289
3.83934	1.10046	3.8405	1.31112	3.83889	1.40411
3.84212	1.10138	3.84328	1.31091	3.84167	1.4035
3.8449	1.10138	3.84606	1.31198	3.84444	1.4032
3.84767	1.10077	3.84884	1.31109	3.84722	1.40411
3.85045	1.10138	3.85162	1.31035	3.85	1.4035
3.85323	1.10107	3.85439	1.31149	3.85278	1.4032
3.85601	1.10077	3.85717	1.31071	3.85556	1.40411
3.85878	1.10138	3.85995	1.31081	3.85833	1.4035
3.86156	1.10016	3.86273	1.31198	3.86111	1.40381
3.86434	1.10046	3.8655	1.31188	3.86389	1.40411
3.86712	1.10077	3.86828	1.31252	3.86667	1.4035
3.8699	1.10016	3.87106	1.31224	3.86944	1.40381
3.87267	1.10138	3.87384	1.31142	3.87222	1.40411
3.87545	1.10077	3.87662	1.31181	3.875	1.4035
3.87823	1.10138	3.87939	1.31216	3.87778	1.40289
3.88101	1.10107	3.88217	1.31144	3.88056	1.40411
3.88378	1.10107	3.88495	1.31224	3.88333	1.40381
3.88656	1.10107	3.88773	1.3116	3.88611	1.4035
3.88934	1.10077	3.8905	1.31139	3.88889	1.40442
3.89212	1.10077	3.89328	1.31237	3.89167	1.40411
3.8949	1.10138	3.89606	1.31185	3.89444	1.40381
3.89767	1.10077	3.89884	1.31175	3.89722	1.40411
3.90045	1.10138	3.90162	1.31157	3.9	1.40442
3.90323	1.10107	3.90439	1.31226	3.90278	1.4035
3.90601	1.10046	3.90717	1.31129	3.90556	1.40472
3.90878	1.10107	3.90995	1.31173	3.90833	1.40442
3.91156	1.10077	3.91273	1.31198	3.91111	1.4035
3.91434	1.10138	3.9155	1.3117	3.91389	1.40472
3.91712	1.10199	3.91828	1.31196	3.91667	1.40411
3.9199	1.10138	3.92106	1.31269	3.91944	1.40381
3.92267	1.10077	3.92384	1.31175	3.92222	1.40472
3.92545	1.10077	3.92662	1.31254	3.925	1.40472
3.92823	1.10107	3.92939	1.31267	3.92778	1.40442
3.93101	1.10046	3.93217	1.31185	3.93056	1.40533
3.93378	1.10016	3.93495	1.31226	3.93333	1.40503
3.93656	1.10107	3.93773	1.31246	3.93611	1.40472
3.93934	1.10199	3.9405	1.31205	3.93889	1.40503
3.94212	1.10138	3.94328	1.31244	3.94167	1.40442
3.9449	1.10229	3.94606	1.3133	3.94444	1.40411
3.94767	1.09955	3.94884	1.31266	3.94722	1.40533
3.95045	1.10138	3.95162	1.31259	3.95	1.40503
3.95323	1.10107	3.95439	1.31285	3.95278	1.40442
3.95601	1.09955	3.95717	1.31218	3.95556	1.40564
3.95878	1.10077	3.95995	1.31369	3.95833	1.40503
3.96156	1.10016	3.96273	1.31323	3.96111	1.40472
3.96434	1.10046	3.9655	1.31264	3.96389	1.40564
3.96712	1.10138	3.96828	1.31244	3.96667	1.40503
3.9699	1.10229	3.97106	1.31356	3.96944	1.40472
3.97267	1.09833	3.97384	1.31188	3.97222	1.40594
3.97545	1.10046	3.97662	1.31242	3.975	1.40594
3.97823	1.10016	3.97939	1.31371	3.97778	1.40533
3.98101	1.10077	3.98217	1.31303	3.98056	1.40564
3.98378	1.10168	3.98495	1.31343	3.98333	1.40564
3.98656	1.10138	3.98773	1.31341	3.98611	1.40472
3.98934	1.10138	3.9905	1.31333	3.98889	1.40594
3.99212	1.10077	3.99328	1.31346	3.99167	1.40564
3.9949	1.10199	3.99606	1.31405	3.99444	1.40472
3.99767	1.10077	3.99884	1.31341	3.99722	1.40594
4.00045	1.10107	4.00162	1.31349	4	1.40533
4.00323	1.10107	4.00439	1.31328	4.00278	1.40503
4.00601	1.10046	4.00717	1.31266	4.00556	1.40564
4.00878	1.1026	4.00995	1.31282	4.00833	1.40564
4.01156	1.10199	4.01273	1.31405	4.01111	1.40503
4.01434	1.10168	4.0155	1.31353	4.01389	1.40564
4.01712	1.10077	4.01828	1.31359	4.01667	1.40564
4.0199	1.10016	4.02106	1.31445	4.01944	1.40472
4.02267	1.10046	4.02384	1.31361	4.02222	1.40594
4.02545	1.10077	4.02662	1.31379	4.025	1.40503
4.02823	1.10107	4.02939	1.31432	4.02778	1.40503
4.03101	1.10077	4.03217	1.31368	4.03056	1.40625
4.03378	1.10138	4.03495	1.31351	4.03333	1.40564
4.03656	1.10107	4.03773	1.31405	4.03611	1.40503
4.03934	1.10046	4.0405	1.31323	4.03889	1.40625
4.04212	1.10168	4.04328	1.31428	4.04167	1.40564
4.0449	1.10138	4.04606	1.31535	4.04444	1.40503
4.04767	1.10077	4.04884	1.31394	4.04722	1.40594
4.05045	1.10138	4.05162	1.31328	4.05	1.40594
4.05323	1.10077	4.05439	1.3142	4.05278	1.40533
4.05601	1.10016	4.05717	1.31481	4.05556	1.40564
4.05878	1.10077	4.05995	1.31483	4.05833	1.40533
4.06156	1.10168	4.06273	1.31422	4.06111	1.40503
4.06434	1.10077	4.0655	1.31358	4.06389	1.40564
4.06712	1.10199	4.06828	1.3131	4.06667	1.40594
4.0699	1.10138	4.07106	1.3142	4.06944	1.40564
4.07267	1.10077	4.07384	1.31442	4.07222	1.40594
4.07545	1.10077	4.07662	1.3144	4.075	1.40594
4.07823	1.10138	4.07939	1.31537	4.07778	1.40533
4.08101	1.10077	4.08217	1.31399	4.08056	1.40656
4.08378	1.10046	4.08495	1.31422	4.08333	1.40656
4.08656	1.10077	4.08773	1.31435	4.08611	1.40564
4.08934	1.10046	4.0905	1.31384	4.08889	1.40594
4.09212	1.10077	4.09328	1.31496	4.09167	1.40625
4.0949	1.10138	4.09606	1.31554	4.09444	1.40594
4.09767	1.10138	4.09884	1.31435	4.09722	1.40686
4.10045	1.10138	4.10162	1.31394	4.1	1.40594
4.10323	1.10168	4.10439	1.31432	4.10278	1.40625
4.10601	1.10077	4.10717	1.31486	4.10556	1.40686
4.10878	1.10107	4.10995	1.31348	4.10833	1.40656
4.11156	1.10077	4.11273	1.31381	4.11111	1.40594
4.11434	1.10107	4.1155	1.3153	4.11389	1.40717
4.11712	1.10107	4.11828	1.31491	4.11667	1.40686
4.1199	1.10107	4.12106	1.31524	4.11944	1.40594
4.12267	1.10077	4.12384	1.31483	4.12222	1.40625
4.12545	1.10077	4.12662	1.31442	4.125	1.40625
4.12823	1.10077	4.12939	1.31554	4.12778	1.40656
4.13101	1.10046	4.13217	1.31465	4.13056	1.40686
4.13378	1.10077	4.13495	1.31519	4.13333	1.40656
4.13656	1.10199	4.13773	1.31567	4.13611	1.40594
4.13934	1.10077	4.1405	1.31542	4.13889	1.40656
4.14212	1.10107	4.14328	1.31397	4.14167	1.40625
4.1449	1.10168	4.14606	1.31567	4.14444	1.40625
4.14767	1.10107	4.14884	1.31501	4.14722	1.40717
4.15045	1.10138	4.15162	1.31475	4.15	1.40656
4.15323	1.10107	4.15439	1.31562	4.15278	1.40656
4.15601	1.10077	4.15717	1.31475	4.15556	1.40686
4.15878	1.10138	4.15995	1.31501	4.15833	1.40656
4.16156	1.10168	4.16273	1.31557	4.16111	1.40594
4.16434	1.10107	4.1655	1.31516	4.16389	1.40686
4.16712	1.10107	4.16828	1.31583	4.16667	1.40717
4.1699	1.10046	4.17106	1.31626	4.16944	1.40625
4.17267	1.09985	4.17384	1.3158	4.17222	1.40747
4.17545	1.10107	4.17662	1.31557	4.175	1.40747
4.17823	1.10107	4.17939	1.31626	4.17778	1.40686
4.18101	1.10107	4.18217	1.31557	4.18056	1.40717
4.18378	1.10229	4.18495	1.31583	4.18333	1.40747
4.18656	1.10168	4.18773	1.31628	4.18611	1.40656
4.18934	1.10107	4.1905	1.31603	4.18889	1.40778
4.19212	1.10138	4.19328	1.31583	4.19167	1.40778
4.1949	1.10107	4.19606	1.31654	4.19444	1.40656
4.19767	1.10016	4.19884	1.31605	4.19722	1.40778
4.20045	1.10077	4.20162	1.31575	4.2	1.40717
4.20323	1.10138	4.20439	1.31659	4.20278	1.40625
4.20601	1.09985	4.20717	1.3159	4.20556	1.40686
4.20878	1.10107	4.20995	1.31613	4.20833	1.40778
4.21156	1.10077	4.21273	1.31715	4.21111	1.40717
4.21434	1.10046	4.2155	1.31689	4.21389	1.40717
4.21712	1.10107	4.21828	1.31692	4.21667	1.40747
4.2199	1.10138	4.22106	1.31702	4.21944	1.40717
4.22267	1.09985	4.22384	1.31679	4.22222	1.40778
4.22545	1.10077	4.22662	1.31575	4.225	1.40808
4.22823	1.10046	4.22939	1.31598	4.22778	1.40656
4.23101	1.10077	4.23217	1.31562	4.23056	1.40747
4.23378	1.10138	4.23495	1.31605	4.23333	1.40839
4.23656	1.10107	4.23773	1.31786	4.23611	1.40656
4.23934	1.10107	4.2405	1.31649	4.23889	1.40778
4.24212	1.10138	4.24328	1.31646	4.24167	1.40808
4.2449	1.10107	4.24606	1.31718	4.24444	1.40594
4.24767	1.10138	4.24884	1.31694	4.24722	1.40778
4.25045	1.10107	4.25162	1.31705	4.25	1.40778
4.25323	1.10107	4.25439	1.31676	4.25278	1.40717
4.25601	1.10077	4.25717	1.31681	4.25556	1.40808
4.25878	1.10138	4.25995	1.31674	4.25833	1.40839
4.26156	1.10138	4.26273	1.31753	4.26111	1.40747
4.26434	1.10046	4.2655	1.31608	4.26389	1.40839
4.26712	1.10107	4.26828	1.31631	4.26667	1.40839
4.2699	1.10107	4.27106	1.31743	4.26944	1.40808
4.27267	1.10077	4.27384	1.31737	4.27222	1.40839
4.27545	1.10077	4.27662	1.31651	4.275	1.40808
4.27823	1.10168	4.27939	1.31774	4.27778	1.40839
4.28101	1.10077	4.28217	1.31707	4.28056	1.40808
4.28378	1.10199	4.28495	1.31651	4.28333	1.409
4.28656	1.10199	4.28773	1.31684	4.28611	1.40808
4.28934	1.10107	4.2905	1.31694	4.28889	1.40869
4.29212	1.10168	4.29328	1.31748	4.29167	1.409
4.2949	1.10107	4.29606	1.31697	4.29444	1.40808
4.29767	1.10138	4.29884	1.31681	4.29722	1.40869
4.30045	1.10107	4.30162	1.31618	4.3	1.4093
4.30323	1.10199	4.30439	1.3173	4.30278	1.40839
4.30601	1.10077	4.30717	1.31692	4.30556	1.4093
4.30878	1.10046	4.30995	1.31636	4.30833	1.4093
4.31156	1.10107	4.31273	1.31692	4.31111	1.40839
4.31434	1.10138	4.3155	1.31666	4.31389	1.40808
4.31712	1.10077	4.31828	1.31718	4.31667	1.4093
4.3199	1.10138	4.32106	1.31761	4.31944	1.40839
4.32267	1.10077	4.32384	1.31722	4.32222	1.40869
4.32545	1.10138	4.32662	1.3162	4.325	1.409
4.32823	1.10107	4.32939	1.31702	4.32778	1.40778
4.33101	1.10168	4.33217	1.31722	4.33056	1.40869
4.33378	1.10016	4.33495	1.31707	4.33333	1.409
4.33656	1.10016	4.33773	1.31763	4.33611	1.40839
4.33934	1.10077	4.3405	1.31666	4.33889	1.4093
4.34212	1.10077	4.34328	1.31692	4.34167	1.40961
4.3449	1.10107	4.34606	1.31641	4.34444	1.40839
4.34767	1.10138	4.34884	1.31661	4.34722	1.409
4.35045	1.10138	4.35162	1.31666	4.35	1.4093
4.35323	1.10199	4.35439	1.3172	4.35278	1.40869
4.35601	1.10077	4.35717	1.31707	4.35556	1.4093
4.35878	1.10138	4.35995	1.31676	4.35833	1.40991
4.36156	1.10138	4.36273	1.31837	4.36111	1.40869
4.36434	1.10077	4.3655	1.31755	4.36389	1.4093
4.36712	1.10077	4.36828	1.31774	4.36667	1.40991
4.3699	1.10077	4.37106	1.31857	4.36944	1.409
4.37267	1.10046	4.37384	1.31794	4.37222	1.4093
4.37545	1.10046	4.37662	1.31694	4.375	1.409
4.37823	1.10077	4.37939	1.31774	4.37778	1.40869
4.38101	1.10107	4.38217	1.31791	4.38056	1.40869
4.38378	1.10077	4.38495	1.3175	4.38333	1.4093
4.38656	1.10138	4.38773	1.31733	4.38611	1.40808
4.38934	1.10046	4.3905	1.31733	4.38889	1.409
4.39212	1.10107	4.39328	1.31748	4.39167	1.4093
4.3949	1.10199	4.39606	1.31835	4.39444	1.40839
4.39767	1.10138	4.39884	1.31842	4.39722	1.4093
4.40045	1.10138	4.40162	1.31791	4.4	1.40961
4.40323	1.10168	4.40439	1.31876	4.40278	1.40869
4.40601	1.10077	4.40717	1.31768	4.40556	1.4093
4.40878	1.10138	4.40995	1.31705	4.40833	1.40961
4.41156	1.10168	4.41273	1.31791	4.41111	1.409
4.41434	1.10046	4.4155	1.31827	4.41389	1.40961
4.41712	1.10138	4.41828	1.31758	4.41667	1.41022
4.4199	1.10138	4.42106	1.31852	4.41944	1.409
4.42267	1.10077	4.42384	1.31855	4.42222	1.40961
4.42545	1.10016	4.42662	1.31748	4.425	1.40991
4.42823	1.10046	4.42939	1.31891	4.42778	1.40991
4.43101	1.10107	4.43217	1.31812	4.43056	1.41052
4.43378	1.10107	4.43495	1.31781	4.43333	1.41022
4.43656	1.10107	4.43773	1.31876	4.43611	1.40961
4.43934	1.10138	4.4405	1.31896	4.43889	1.40991
4.44212	1.10138	4.44328	1.31825	4.44167	1.41052
4.4449	1.10138	4.44606	1.31924	4.44444	1.41022
4.44767	1.10107	4.44884	1.31827	4.44722	1.41022
4.45045	1.10107	4.45162	1.31763	4.45	1.41052
4.45323	1.10107	4.45439	1.3185	4.45278	1.40961
4.45601	1.10077	4.45717	1.31809	4.45556	1.40991
4.45878	1.10138	4.45995	1.31822	4.45833	1.41052
4.46156	1.10077	4.46273	1.31863	4.46111	1.40991
4.46434	1.10107	4.4655	1.31857	4.46389	1.41022
4.46712	1.10046	4.46828	1.31809	4.46667	1.41083
4.4699	1.10168	4.47106	1.31881	4.46944	1.41052
4.47267	1.10046	4.47384	1.31883	4.47222	1.40961
4.47545	1.10077	4.47662	1.3184	4.475	1.41113
4.47823	1.10168	4.47939	1.31926	4.47778	1.40991
4.48101	1.10046	4.48217	1.31913	4.48056	1.40991
4.48378	1.10138	4.48495	1.31822	4.48333	1.41052
4.48656	1.10138	4.48773	1.31893	4.48611	1.40991
4.48934	1.10107	4.4905	1.31822	4.48889	1.40991
4.49212	1.10046	4.49328	1.31868	4.49167	1.41083
4.4949	1.10107	4.49606	1.31967	4.49444	1.41022
4.49767	1.10107	4.49884	1.31916	4.49722	1.41052
4.50045	1.10077	4.50162	1.31888	4.5	1.41113
4.50323	1.10077	4.50439	1.31929	4.50278	1.41022
4.50601	1.10077	4.50717	1.31837	4.50556	1.41022
4.50878	1.10107	4.50995	1.31865	4.50833	1.41083
4.51156	1.10138	4.51273	1.31924	4.51111	1.40991
4.51434	1.10107	4.5155	1.31883	4.51389	1.41083
4.51712	1.10107	4.51828	1.31929	4.51667	1.41083
4.5199	1.10199	4.52106	1.31962	4.51944	1.41083
4.52267	1.10077	4.52384	1.31969	4.52222	1.41113
4.52545	1.10077	4.52662	1.31931	4.525	1.41113
4.52823	1.10077	4.52939	1.31952	4.52778	1.41052
4.53101	1.10077	4.53217	1.31942	4.53056	1.41052
4.53378	1.10077	4.53495	1.31844	4.53333	1.41113
4.53656	1.10138	4.53773	1.31911	4.53611	1.41083
4.53934	1.10046	4.5405	1.31959	4.53889	1.41052
4.54212	1.10107	4.54328	1.31908	4.54167	1.41083
4.5449	1.10168	4.54606	1.31952	4.54444	1.40991
4.54767	1.10168	4.54884	1.31972	4.54722	1.41052
4.55045	1.10107	4.55162	1.31898	4.55	1.41174
4.55323	1.10138	4.55439	1.31919	4.55278	1.41144
4.55601	1.10077	4.55717	1.31954	4.55556	1.41174
4.55878	1.10138	4.55995	1.31901	4.55833	1.41205
4.56156	1.10077	4.56273	1.32041	4.56111	1.41174
4.56434	1.10138	4.5655	1.32005	4.56389	1.41174
4.56712	1.10016	4.56828	1.31959	4.56667	1.41205
4.5699	1.10077	4.57106	1.31998	4.56944	1.41144
4.57267	1.10168	4.57384	1.32003	4.57222	1.41113
4.57545	1.10138	4.57662	1.31918	4.575	1.41174
4.57823	1.10168	4.57939	1.31959	4.57778	1.41144
4.58101	1.10138	4.58217	1.31931	4.58056	1.41144
4.58378	1.10046	4.58495	1.31957	4.58333	1.41235
4.58656	1.10138	4.58773	1.32041	4.58611	1.41144
4.58934	1.10107	4.5905	1.32056	4.58889	1.41113
4.59212	1.10168	4.59328	1.3199	4.59167	1.41235
4.5949	1.10107	4.59606	1.31959	4.59444	1.41144
4.59767	1.10138	4.59884	1.31959	4.59722	1.41205
4.60045	1.10016	4.60162	1.31966	4.6	1.41266
4.60323	1.10168	4.60439	1.32015	4.60278	1.41174
4.60601	1.10046	4.60717	1.3202	4.60556	1.41205
4.60878	1.10077	4.60995	1.31918	4.60833	1.41266
4.61156	1.10199	4.61273	1.3203	4.61111	1.41205
4.61434	1.10077	4.6155	1.32035	4.61389	1.41174
4.61712	1.10168	4.61828	1.31934	4.61667	1.41296
4.6199	1.10199	4.62106	1.32059	4.61944	1.41205
4.62267	1.10107	4.62384	1.32051	4.62222	1.41174
4.62545	1.10077	4.62662	1.31964	4.625	1.41266
4.62823	1.10107	4.62939	1.31987	4.62778	1.41235
4.63101	1.10077	4.63217	1.32048	4.63056	1.41235
4.63378	1.10077	4.63495	1.31974	4.63333	1.41296
4.63656	1.10199	4.63773	1.32061	4.63611	1.41266
4.63934	1.10077	4.6405	1.32081	4.63889	1.41235
4.64212	1.10138	4.64328	1.32038	4.64167	1.41296
4.6449	1.10168	4.64606	1.32084	4.64444	1.41235
4.64767	1.10077	4.64884	1.31944	4.64722	1.41266
4.65045	1.10168	4.65162	1.31957	4.65	1.41296
4.65323	1.10199	4.65439	1.32082	4.65278	1.41235
4.65601	1.10168	4.65717	1.32094	4.65556	1.41235
4.65878	1.10168	4.65995	1.32053	4.65833	1.41327
4.66156	1.10138	4.66273	1.32076	4.66111	1.41235
4.66434	1.10107	4.6655	1.32089	4.66389	1.41235
4.66712	1.10168	4.66828	1.32046	4.66667	1.41327
4.6699	1.10138	4.67106	1.3213	4.66944	1.41266
4.67267	1.10107	4.67384	1.32061	4.67222	1.41235
4.67545	1.10077	4.67662	1.3202	4.675	1.41357
4.67823	1.10168	4.67939	1.32091	4.67778	1.41296
4.68101	1.10199	4.68217	1.32104	4.68056	1.41205
4.68378	1.10077	4.68495	1.32066	4.68333	1.41357
4.68656	1.10199	4.68773	1.3203	4.68611	1.41235
4.68934	1.10168	4.6905	1.32091	4.68889	1.41296
4.69212	1.10138	4.69328	1.32033	4.69167	1.41296
4.6949	1.10168	4.69606	1.32071	4.69444	1.41327
4.69767	1.10229	4.69884	1.32117	4.69722	1.41235
4.70045	1.10138	4.70162	1.32035	4.7	1.41296
4.70323	1.10107	4.70439	1.32189	4.70278	1.41296
4.70601	1.10077	4.70717	1.32163	4.70556	1.41296
4.70878	1.10107	4.70995	1.32079	4.70833	1.41388
4.71156	1.10168	4.71273	1.32145	4.71111	1.41327
4.71434	1.10107	4.7155	1.32181	4.71389	1.41266
4.71712	1.10138	4.71828	1.3215	4.71667	1.41357
4.7199	1.10107	4.72106	1.32135	4.71944	1.41327
4.72267	1.10107	4.72384	1.32115	4.72222	1.41266
4.72545	1.10168	4.72662	1.32145	4.725	1.41418
4.72823	1.10199	4.72939	1.32043	4.72778	1.41357
4.73101	1.10199	4.73217	1.3216	4.73056	1.41296
4.73378	1.10107	4.73495	1.32109	4.73333	1.41418
4.73656	1.10168	4.73773	1.32163	4.73611	1.41266
4.73934	1.10168	4.7405	1.32109	4.73889	1.41357
4.74212	1.10077	4.74328	1.3214	4.74167	1.41449
4.7449	1.10168	4.74606	1.32208	4.74444	1.41327
4.74767	1.10168	4.74884	1.32219	4.74722	1.41357
4.75045	1.10138	4.75162	1.32122	4.75	1.41418
4.75323	1.10199	4.75439	1.32173	4.75278	1.41327
4.75601	1.10077	4.75717	1.32267	4.75556	1.41327
4.75878	1.10107	4.75995	1.32165	4.75833	1.41418
4.76156	1.10107	4.76273	1.32252	4.76111	1.41357
4.76434	1.10107	4.7655	1.32239	4.76389	1.41327
4.76712	1.10138	4.76828	1.32186	4.76667	1.41449
4.7699	1.10199	4.77106	1.3225	4.76944	1.41388
4.77267	1.10138	4.77384	1.32224	4.77222	1.41388
4.77545	1.10138	4.77662	1.32201	4.775	1.41418
4.77823	1.10138	4.77939	1.32247	4.77778	1.41388
4.78101	1.10138	4.78217	1.32193	4.78056	1.41388
4.78378	1.10168	4.78495	1.32203	4.78333	1.41449
4.78656	1.10138	4.78773	1.32229	4.78611	1.41327
4.78934	1.10107	4.7905	1.32269	4.78889	1.41266
4.79212	1.10077	4.79328	1.32162	4.79167	1.41388
4.7949	1.10138	4.79606	1.32239	4.79444	1.41296
4.79767	1.10199	4.79884	1.32089	4.79722	1.41327
4.80045	1.10107	4.80162	1.32203	4.8	1.41357
4.80323	1.10107	4.80439	1.32254	4.80278	1.41418
4.80601	1.10107	4.80717	1.32357	4.80556	1.41388
4.80878	1.10229	4.80995	1.32213	4.80833	1.41449
4.81156	1.10168	4.81273	1.32208	4.81111	1.41479
4.81434	1.10138	4.8155	1.32252	4.81389	1.41388
4.81712	1.10107	4.81828	1.32168	4.81667	1.41449
4.8199	1.10138	4.82106	1.32234	4.81944	1.41418
4.82267	1.10077	4.82384	1.32315	4.82222	1.41357
4.82545	1.10077	4.82662	1.32315	4.825	1.41479
4.82823	1.10138	4.82939	1.32252	4.82778	1.41418
4.83101	1.10138	4.83217	1.32323	4.83056	1.41388
4.83378	1.10168	4.83495	1.32211	4.83333	1.4151
4.83656	1.10138	4.83773	1.32211	4.83611	1.41449
4.83934	1.10138	4.8405	1.32231	4.83889	1.41418
4.84212	1.10107	4.84328	1.32234	4.84167	1.41541
4.8449	1.10107	4.84606	1.32259	4.84444	1.4151
4.84767	1.10107	4.84884	1.32213	4.84722	1.41418
4.85045	1.10107	4.85162	1.32244	4.85	1.41541
4.85323	1.10138	4.85439	1.32313	4.85278	1.41418
4.85601	1.10077	4.85717	1.32333	4.85556	1.41388
4.85878	1.10077	4.85995	1.32234	4.85833	1.41541
4.86156	1.10077	4.86273	1.32331	4.86111	1.4151
4.86434	1.10168	4.8655	1.32229	4.86389	1.41479
4.86712	1.10138	4.86828	1.32231	4.86667	1.41541
4.8699	1.10199	4.87106	1.32298	4.86944	1.41479
4.87267	1.10138	4.87384	1.32389	4.87222	1.41479
4.87545	1.10168	4.87662	1.32305	4.875	1.41479
4.87823	1.10199	4.87939	1.32328	4.87778	1.41479
4.88101	1.10107	4.88217	1.32346	4.88056	1.41479
4.88378	1.10077	4.88495	1.32349	4.88333	1.41571
4.88656	1.10168	4.88773	1.32346	4.88611	1.4151
4.88934	1.10107	4.8905	1.32394	4.88889	1.41479
4.89212	1.10138	4.89328	1.32315	4.89167	1.41571
4.8949	1.10138	4.89606	1.32408	4.89444	1.4151
4.89767	1.10168	4.89884	1.3243	4.89722	1.41541
4.90045	1.10168	4.90162	1.32305	4.9	1.41602
4.90323	1.10168	4.90439	1.32372	4.90278	1.41571
4.90601	1.10107	4.90717	1.32344	4.90556	1.4151
4.90878	1.10107	4.90995	1.32323	4.90833	1.41571
4.91156	1.10168	4.91273	1.32331	4.91111	1.41571
4.91434	1.10168	4.9155	1.324	4.91389	1.41571
4.91712	1.10138	4.91828	1.32272	4.91667	1.41541
4.9199	1.10138	4.92106	1.32361	4.91944	1.41571
4.92267	1.10199	4.92384	1.32361	4.92222	1.41479
4.92545	1.10077	4.92662	1.3231	4.925	1.41541
4.92823	1.1026	4.92939	1.32379	4.92778	1.41602
4.93101	1.10138	4.93217	1.32356	4.93056	1.4151
4.93378	1.10138	4.93495	1.32381	4.93333	1.41632
4.93656	1.10138	4.93773	1.32379	4.93611	1.41663
4.93934	1.10138	4.9405	1.32344	4.93889	1.41541
4.94212	1.10199	4.94328	1.32287	4.94167	1.41571
4.9449	1.10168	4.94606	1.32338	4.94444	1.41602
4.94767	1.10138	4.94884	1.32376	4.94722	1.41571
4.95045	1.10107	4.95162	1.32336	4.95	1.41602
4.95323	1.10168	4.95439	1.32435	4.95278	1.41632
4.95601	1.10138	4.95717	1.32466	4.95556	1.41602
4.95878	1.10107	4.95995	1.32354	4.95833	1.41632
4.96156	1.10229	4.96273	1.32331	4.96111	1.41663
4.96434	1.10229	4.9655	1.32418	4.96389	1.41571
4.96712	1.10229	4.96828	1.32366	4.96667	1.41724
4.9699	1.10168	4.97106	1.32387	4.96944	1.41632
4.97267	1.10168	4.97384	1.32433	4.97222	1.41571
4.97545	1.10229	4.97662	1.32384	4.975	1.41602
4.97823	1.10138	4.97939	1.32415	4.97778	1.41632
4.98101	1.10199	4.98217	1.32448	4.98056	1.41602
4.98378	1.10138	4.98495	1.32435	4.98333	1.41663
4.98656	1.10168	4.98773	1.32491	4.98611	1.41632
4.98934	1.10199	4.9905	1.32522	4.98889	1.41571
4.99212	1.10168	4.99328	1.32405	4.99167	1.41663
4.9949	1.10168	4.99606	1.32479	4.99444	1.41632
4.99767	1.10168	4.99884	1.32466	4.99722	1.41602
5.00045	1.10107	5.00162	1.32381	5	1.41663
5.00323	1.10138	5.00439	1.32387	5.00278	1.41663
5.00601	1.10168	5.00717	1.3242	5.00556	1.41632
5.00878	1.10138	5.00995	1.32369	5.00833	1.41663
5.01156	1.10229	5.01273	1.32466	5.01111	1.41663
5.01434	1.10229	5.0155	1.32578	5.01389	1.41693
5.01712	1.10107	5.01828	1.32466	5.01667	1.41724
5.0199	1.10168	5.02106	1.32433	5.01944	1.41663
5.02267	1.10229	5.02384	1.32491	5.02222	1.41663
5.02545	1.10138	5.02662	1.32494	5.025	1.41724
5.02823	1.10229	5.02939	1.32402	5.02778	1.41785
5.03101	1.10199	5.03217	1.32474	5.03056	1.41663
5.03378	1.10168	5.03495	1.32392	5.03333	1.41724
5.03656	1.10199	5.03773	1.3242	5.03611	1.41754
5.03934	1.10199	5.0405	1.32445	5.03889	1.41663
5.04212	1.10168	5.04328	1.32463	5.04167	1.41815
5.0449	1.10138	5.04606	1.32494	5.04444	1.41754
5.04767	1.10168	5.04884	1.32547	5.04722	1.41693
5.05045	1.10077	5.05162	1.32494	5.05	1.41754
5.05323	1.10168	5.05439	1.32445	5.05278	1.41724
5.05601	1.10199	5.05717	1.3256	5.05556	1.41632
5.05878	1.10138	5.05995	1.32494	5.05833	1.41815
5.06156	1.10199	5.06273	1.32479	5.06111	1.41724
5.06434	1.10199	5.0655	1.32491	5.06389	1.41724
5.06712	1.10199	5.06828	1.3245	5.06667	1.41754
5.0699	1.10138	5.07106	1.32407	5.06944	1.41724
5.07267	1.10229	5.07384	1.32506	5.07222	1.41663
5.07545	1.10138	5.07662	1.32463	5.075	1.41724
5.07823	1.10199	5.07939	1.32474	5.07778	1.41693
5.08101	1.1026	5.08217	1.32506	5.08056	1.41663
5.08378	1.10199	5.08495	1.32494	5.08333	1.41754
5.08656	1.1026	5.08773	1.32471	5.08611	1.41815
5.08934	1.10199	5.0905	1.32608	5.08889	1.41724
5.09212	1.10168	5.09328	1.32542	5.09167	1.41754
5.0949	1.10138	5.09606	1.32479	5.09444	1.41754
5.09767	1.10199	5.09884	1.32532	5.09722	1.41754
5.10045	1.10077	5.10162	1.32442	5.1	1.41815
5.10323	1.10107	5.10439	1.32471	5.10278	1.41724
5.10601	1.10138	5.10717	1.32578	5.10556	1.41693
5.10878	1.10107	5.10995	1.32466	5.10833	1.41754
5.11156	1.10138	5.11273	1.32468	5.11111	1.41785
5.11434	1.10138	5.1155	1.32565	5.11389	1.41693
5.11712	1.10199	5.11828	1.32479	5.11667	1.41724
5.1199	1.10199	5.12106	1.32471	5.11944	1.41754
5.12267	1.1026	5.12384	1.3256	5.12222	1.41754
5.12545	1.10199	5.12662	1.32542	5.125	1.41846
5.12823	1.10107	5.12939	1.32565	5.12778	1.41846
5.13101	1.10168	5.13217	1.32619	5.13056	1.41724
5.13378	1.10168	5.13495	1.32537	5.13333	1.41846
5.13656	1.10229	5.13773	1.32545	5.13611	1.41876
5.13934	1.1026	5.1405	1.32629	5.13889	1.41846
5.14212	1.10229	5.14328	1.32557	5.14167	1.41907
5.1449	1.10077	5.14606	1.32524	5.14444	1.41876
5.14767	1.10199	5.14884	1.32652	5.14722	1.41846
5.15045	1.10138	5.15162	1.3254	5.15	1.41907
5.15323	1.10291	5.15439	1.32519	5.15278	1.41937
5.15601	1.1026	5.15717	1.32586	5.15556	1.41876
5.15878	1.10138	5.15995	1.32511	5.15833	1.41876
5.16156	1.10199	5.16273	1.32565	5.16111	1.41937
5.16434	1.10107	5.1655	1.32591	5.16389	1.41846
5.16712	1.10138	5.16828	1.32613	5.16667	1.41815
5.1699	1.10229	5.17106	1.3258	5.16944	1.41907
5.17267	1.10199	5.17384	1.32623	5.17222	1.41846
5.17545	1.10138	5.17662	1.32542	5.175	1.41907
5.17823	1.10077	5.17939	1.32572	5.17778	1.41937
5.18101	1.10138	5.18217	1.32552	5.18056	1.41846
5.18378	1.10229	5.18495	1.32601	5.18333	1.41876
5.18656	1.10321	5.18773	1.32557	5.18611	1.41968
5.18934	1.10168	5.1905	1.32585	5.18889	1.41846
5.19212	1.10138	5.19328	1.32603	5.19167	1.41907
5.1949	1.10138	5.19606	1.32616	5.19444	1.41876
5.19767	1.10168	5.19884	1.32652	5.19722	1.41846
5.20045	1.10229	5.20162	1.32583	5.2	1.41907
5.20323	1.10229	5.20439	1.32583	5.20278	1.41876
5.20601	1.10229	5.20717	1.32596	5.20556	1.41907
5.20878	1.10168	5.20995	1.32557	5.20833	1.41937
5.21156	1.10168	5.21273	1.32501	5.21111	1.41998
5.21434	1.10229	5.2155	1.32726	5.21389	1.41907
5.21712	1.10107	5.21828	1.3257	5.21667	1.41998
5.2199	1.10107	5.22106	1.32641	5.21944	1.41998
5.22267	1.10199	5.22384	1.32596	5.22222	1.41907
5.22545	1.10138	5.22662	1.3254	5.225	1.41937
5.22823	1.10229	5.22939	1.32565	5.22778	1.42029
5.23101	1.10168	5.23217	1.32641	5.23056	1.41876
5.23378	1.1026	5.23495	1.32598	5.23333	1.41998
5.23656	1.10199	5.23773	1.32588	5.23611	1.41998
5.23934	1.1026	5.2405	1.327	5.23889	1.41876
5.24212	1.10199	5.24328	1.32555	5.24167	1.41907
5.2449	1.10229	5.24606	1.32456	5.24444	1.41998
5.24767	1.1026	5.24884	1.3283	5.24722	1.41907
5.25045	1.10138	5.25162	1.3258	5.25	1.42029
5.25323	1.10107	5.25439	1.32652	5.25278	1.42059
5.25601	1.10138	5.25717	1.32705	5.25556	1.41968
5.25878	1.10199	5.25995	1.32588	5.25833	1.41968
5.26156	1.10138	5.26273	1.32608	5.26111	1.42029
5.26434	1.10168	5.2655	1.32695	5.26389	1.41937
5.26712	1.10138	5.26828	1.32672	5.26667	1.41937
5.2699	1.10229	5.27106	1.32652	5.26944	1.41998
5.27267	1.10229	5.27384	1.32738	5.27222	1.41968
5.27545	1.10168	5.27662	1.32659	5.275	1.41998
5.27823	1.1026	5.27939	1.32641	5.27778	1.41998
5.28101	1.10199	5.28217	1.32799	5.28056	1.41937
5.28378	1.10138	5.28495	1.32733	5.28333	1.42029
5.28656	1.10229	5.28773	1.32641	5.28611	1.42059
5.28934	1.10229	5.2905	1.32695	5.28889	1.41998
5.29212	1.10229	5.29328	1.32702	5.29167	1.41998
5.2949	1.1026	5.29606	1.32736	5.29444	1.42029
5.29767	1.10229	5.29884	1.32787	5.29722	1.41937
5.30045	1.10168	5.30162	1.32766	5.3	1.41998
5.30323	1.10229	5.30439	1.32702	5.30278	1.4212
5.30601	1.10291	5.30717	1.32782	5.30556	1.41937
5.30878	1.10199	5.30995	1.3273	5.30833	1.42029
5.31156	1.10229	5.31273	1.3273	5.31111	1.42059
5.31434	1.10229	5.3155	1.32774	5.31389	1.41998
5.31712	1.10138	5.31828	1.32715	5.31667	1.41998
5.3199	1.10107	5.32106	1.327	5.31944	1.4209
5.32267	1.10199	5.32384	1.32789	5.32222	1.41968
5.32545	1.10168	5.32662	1.32748	5.325	1.4209
5.32823	1.10168	5.32939	1.32743	5.32778	1.4209
5.33101	1.10199	5.33217	1.32738	5.33056	1.41968
5.33378	1.10138	5.33495	1.32745	5.33333	1.4209
5.33656	1.10199	5.33773	1.32733	5.33611	1.4209
5.33934	1.10229	5.3405	1.32843	5.33889	1.41998
5.34212	1.10138	5.34328	1.32761	5.34167	1.42059
5.3449	1.10168	5.34606	1.32657	5.34444	1.4209
5.34767	1.10199	5.34884	1.3271	5.34722	1.42059
5.35045	1.10199	5.35162	1.32733	5.35	1.4209
5.35323	1.10168	5.35439	1.32687	5.35278	1.4209
5.35601	1.1026	5.35717	1.32817	5.35556	1.4209
5.35878	1.10199	5.35995	1.32761	5.35833	1.4209
5.36156	1.1026	5.36273	1.32743	5.36111	1.4212
5.36434	1.1026	5.3655	1.32799	5.36389	1.42029
5.36712	1.10107	5.36828	1.32779	5.36667	1.4212
5.3699	1.10229	5.37106	1.32781	5.36944	1.4212
5.37267	1.10168	5.37384	1.32873	5.37222	1.42059
5.37545	1.10199	5.37662	1.32817	5.375	1.42059
5.37823	1.10229	5.37939	1.32791	5.37778	1.4209
5.38101	1.10168	5.38217	1.32802	5.38056	1.42059
5.38378	1.10077	5.38495	1.32718	5.38333	1.4209
5.38656	1.10138	5.38773	1.32745	5.38611	1.42181
5.38934	1.10199	5.3905	1.32814	5.38889	1.4209
5.39212	1.10199	5.39328	1.32845	5.39167	1.4212
5.3949	1.10199	5.39606	1.32761	5.39444	1.42242
5.39767	1.1026	5.39884	1.32901	5.39722	1.4212
5.40045	1.10229	5.40162	1.32863	5.4	1.42151
5.40323	1.10199	5.40439	1.32819	5.40278	1.42242
5.40601	1.10291	5.40717	1.32894	5.40556	1.4212
5.40878	1.10168	5.40995	1.32796	5.40833	1.42151
5.41156	1.10229	5.41273	1.32774	5.41111	1.42242
5.41434	1.10229	5.4155	1.32771	5.41389	1.42181
5.41712	1.10168	5.41828	1.32761	5.41667	1.42181
5.4199	1.10168	5.42106	1.32774	5.41944	1.42273
5.42267	1.10168	5.42384	1.32868	5.42222	1.4209
5.42545	1.10291	5.42662	1.32868	5.425	1.42212
5.42823	1.10168	5.42939	1.32784	5.42778	1.42303
5.43101	1.1026	5.43217	1.32863	5.43056	1.42151
5.43378	1.10199	5.43495	1.32799	5.43333	1.42181
5.43656	1.10168	5.43773	1.32763	5.43611	1.42242
5.43934	1.10229	5.4405	1.32878	5.43889	1.42181
5.44212	1.10199	5.44328	1.3285	5.44167	1.42181
5.4449	1.10199	5.44606	1.32806	5.44444	1.42212
5.44767	1.10199	5.44884	1.32863	5.44722	1.42151
5.45045	1.1026	5.45162	1.3285	5.45	1.42151
5.45323	1.1026	5.45439	1.32819	5.45278	1.42242
5.45601	1.10229	5.45717	1.32909	5.45556	1.4212
5.45878	1.10168	5.45995	1.32909	5.45833	1.42181
5.46156	1.1026	5.46273	1.32883	5.46111	1.42242
5.46434	1.10229	5.4655	1.32965	5.46389	1.42151
5.46712	1.10199	5.46828	1.3298	5.46667	1.42212
5.4699	1.10199	5.47106	1.32822	5.46944	1.42303
5.47267	1.10199	5.47384	1.32962	5.47222	1.42273
5.47545	1.10199	5.47662	1.32913	5.475	1.42273
5.47823	1.10229	5.47939	1.32852	5.47778	1.42334
5.48101	1.10199	5.48217	1.32911	5.48056	1.42273
5.48378	1.10168	5.48495	1.32889	5.48333	1.42303
5.48656	1.10229	5.48773	1.32873	5.48611	1.42365
5.48934	1.10229	5.4905	1.32916	5.48889	1.42365
5.49212	1.10229	5.49328	1.32906	5.49167	1.42334
5.4949	1.10168	5.49606	1.32921	5.49444	1.42395
5.49767	1.1026	5.49884	1.33006	5.49722	1.42303
5.50045	1.1026	5.50162	1.32916	5.5	1.42334
5.50323	1.10229	5.50439	1.32898	5.50278	1.42395
5.50601	1.1026	5.50717	1.32952	5.50556	1.42303
5.50878	1.10229	5.50995	1.3298	5.50833	1.42395
5.51156	1.10199	5.51273	1.32924	5.51111	1.42456
5.51434	1.1026	5.5155	1.3298	5.51389	1.42334
5.51712	1.10168	5.51828	1.32929	5.51667	1.42334
5.5199	1.10229	5.52106	1.32982	5.51944	1.42426
5.52267	1.10229	5.52384	1.32965	5.52222	1.42365
5.52545	1.10229	5.52662	1.32939	5.525	1.42395
5.52823	1.10107	5.52939	1.32926	5.52778	1.42426
5.53101	1.1026	5.53217	1.32896	5.53056	1.42365
5.53378	1.10138	5.53495	1.3297	5.53333	1.42426
5.53656	1.10199	5.53773	1.32926	5.53611	1.42487
5.53934	1.10138	5.5405	1.32952	5.53889	1.42365
5.54212	1.10229	5.54328	1.32942	5.54167	1.42426
5.5449	1.10199	5.54606	1.32942	5.54444	1.42426
5.54767	1.10291	5.54884	1.3298	5.54722	1.42365
[truncated: 717,994+ more rows]
