# Supplementary material for: Encapsulated Co–Ni alloy boosts high-temperature CO2 electroreduction
Source: Nature. 2025 May 14;641(8065):1156–61. doi: 10.1038/s41586-025-08978-0 (PMC12119355; doi:10.1038/s41586-025-08978-0)
Supplement: Supplementary file 5 — Source Data Fig. 3 [file 41586_2025_8978_MOESM5_ESM.xlsx]

## Sheet: Fig 3g
Co0.5Ni0.5@SDC		Co0.5Ni0.5-SDC		Ni@SDC		Ni foil		NiO
Energy (eV)	Normalized absorbance (a.u.)	Energy (eV)	Normalized absorbance (a.u.)	Energy (eV)	Normalized absorbance (a.u.)	Energy (eV)	Normalized absorbance (a.u.)	Energy (eV)	Normalized absorbance (a.u.)
8320.22	0.00553	8320	0.00542	8320	0.0114	8320	0.00618	8320	0.00873
8320.61	0.00611	8320.4	0.00612	8320.4	0.01185	8320.4	0.00648	8320.4	0.00908
8321.01	0.00656	8320.8	0.00716	8320.8	0.01229	8320.8	0.00684	8320.8	0.00946
8321.41	0.00706	8321.19	0.00826	8321.19	0.01287	8321.19	0.00711	8321.19	0.00984
8321.82	0.00799	8321.6	0.00837	8321.6	0.01347	8321.6	0.00747	8321.6	0.01022
8322.21	0.00758	8322	0.00889	8322	0.01404	8322	0.00787	8322	0.01067
8322.61	0.00753	8322.4	0.00884	8322.4	0.01472	8322.4	0.00819	8322.4	0.01113
8323.01	0.0085	8322.79	0.00998	8322.79	0.01529	8322.79	0.00859	8322.79	0.01161
8323.42	0.00926	8323.2	0.01001	8323.2	0.01612	8323.2	0.0091	8323.2	0.01217
8323.81	0.00952	8323.6	0.00987	8323.6	0.01695	8323.6	0.00963	8323.6	0.0127
8324.21	0.01011	8324	0.00963	8324	0.01785	8324	0.01022	8324	0.01328
8324.61	0.01051	8324.39	0.01079	8324.39	0.0188	8324.39	0.01086	8324.39	0.01387
8325.02	0.01117	8324.81	0.01128	8324.81	0.01979	8324.81	0.01158	8324.81	0.0145
8325.42	0.01185	8325.2	0.01234	8325.2	0.02081	8325.2	0.01228	8325.2	0.01514
8325.81	0.01294	8325.6	0.01366	8325.6	0.02207	8325.6	0.01303	8325.6	0.01584
8326.21	0.01432	8325.99	0.01346	8325.99	0.02344	8325.99	0.01389	8325.99	0.01657
8326.62	0.0152	8326.41	0.01496	8326.41	0.02496	8326.41	0.01487	8326.41	0.01741
8327.02	0.0158	8326.8	0.01663	8326.8	0.0267	8326.8	0.01586	8326.8	0.01831
8327.41	0.01699	8327.2	0.01673	8327.2	0.02866	8327.2	0.01703	8327.2	0.01925
8327.81	0.01888	8327.6	0.01873	8327.6	0.031	8327.6	0.0184	8327.6	0.0202
8328.21	0.02215	8327.99	0.02081	8327.99	0.03354	8327.99	0.01993	8327.99	0.0213
8328.62	0.0253	8328.41	0.02347	8328.41	0.03669	8328.41	0.02185	8328.41	0.02264
8329.02	0.02818	8328.8	0.02583	8328.8	0.0403	8328.8	0.02427	8328.8	0.02385
8329.41	0.03199	8329.2	0.02823	8329.2	0.04483	8329.2	0.02744	8329.2	0.02526
8329.81	0.03819	8329.6	0.03231	8329.6	0.05014	8329.6	0.03153	8329.6	0.02702
8330.21	0.04594	8329.99	0.03597	8329.99	0.05717	8329.99	0.03707	8329.99	0.02907
8330.62	0.05555	8330.41	0.04324	8330.41	0.06719	8330.41	0.04547	8330.41	0.03177
8331.02	0.06906	8330.8	0.05086	8330.8	0.08014	8330.8	0.05688	8330.8	0.03519
8331.41	0.08689	8331.2	0.06146	8331.2	0.09883	8331.2	0.07228	8331.2	0.03982
8331.81	0.11037	8331.6	0.07829	8331.6	0.12423	8331.6	0.09193	8331.6	0.04554
8332.21	0.13987	8331.99	0.10076	8331.99	0.15793	8331.99	0.1157	8331.99	0.05152
8332.6	0.1734	8332.41	0.13218	8332.41	0.19943	8332.41	0.14452	8332.41	0.0571
8333	0.20851	8332.8	0.16905	8332.8	0.24453	8332.8	0.17478	8332.8	0.06131
8333.4	0.2441	8333.2	0.20714	8333.2	0.28821	8333.2	0.20587	8333.2	0.0643
8333.8	0.27702	8333.6	0.24513	8333.6	0.3292	8333.6	0.23624	8333.6	0.06603
8334.19	0.3068	8333.99	0.28068	8333.99	0.36651	8333.99	0.26438	8333.99	0.06711
8334.59	0.33269	8334.41	0.31461	8334.41	0.39939	8334.41	0.29022	8334.41	0.06873
8335	0.35611	8334.8	0.34247	8334.8	0.42649	8334.8	0.31138	8334.8	0.07179
8335.4	0.37422	8335.2	0.36797	8335.2	0.44757	8335.2	0.32919	8335.2	0.07717
8335.8	0.38839	8335.6	0.38732	8335.6	0.46613	8335.6	0.3439	8335.6	0.08539
8336.2	0.39984	8336	0.40308	8336	0.47947	8336	0.35618	8336	0.09603
8336.59	0.41048	8336.39	0.41453	8336.39	0.49172	8336.39	0.36687	8336.39	0.10871
8336.99	0.42027	8336.81	0.42627	8336.81	0.50204	8336.81	0.37721	8336.81	0.1236
8337.4	0.43022	8337.21	0.43506	8337.21	0.51199	8337.21	0.38722	8337.21	0.13964
8337.8	0.44147	8337.6	0.446	8337.6	0.52208	8337.6	0.39795	8337.6	0.15768
8338.2	0.45484	8338	0.45672	8338	0.53441	8338	0.40961	8338	0.17826
8338.6	0.46943	8338.4	0.4679	8338.4	0.54707	8338.4	0.42214	8338.4	0.20286
8339	0.48414	8338.8	0.48417	8338.8	0.56222	8338.8	0.43547	8338.8	0.23278
8339.39	0.4994	8339.19	0.50056	8339.19	0.5765	8339.19	0.44919	8339.19	0.26819
8339.79	0.51508	8339.61	0.51677	8339.61	0.59118	8339.61	0.46356	8339.61	0.31086
8340.2	0.5306	8340	0.53155	8340	0.60384	8340	0.47738	8340	0.35632
8340.6	0.54428	8340.4	0.54681	8340.4	0.61644	8340.4	0.49117	8340.4	0.40389
8341	0.55855	8340.8	0.56011	8340.8	0.62907	8340.8	0.50515	8340.8	0.45191
8341.4	0.57386	8341.2	0.57364	8341.2	0.64175	8341.2	0.51969	8341.2	0.49868
8341.8	0.58903	8341.6	0.58833	8341.6	0.65576	8341.6	0.53519	8341.6	0.54322
8342.19	0.6059	8341.99	0.60427	8341.99	0.67097	8341.99	0.55212	8341.99	0.58543
8342.59	0.62443	8342.41	0.62113	8342.41	0.68757	8342.41	0.57153	8342.41	0.62758
8342.99	0.64337	8342.81	0.63973	8342.81	0.70545	8342.81	0.59185	8342.81	0.66781
8343.4	0.66621	8343.2	0.6598	8343.2	0.7249	8343.2	0.61378	8343.2	0.70994
8343.8	0.68844	8343.6	0.68065	8343.6	0.74672	8343.6	0.63711	8343.6	0.75472
8344.2	0.71366	8344	0.70489	8344	0.76874	8344	0.66191	8344	0.80195
8344.6	0.74073	8344.4	0.72941	8344.4	0.79206	8344.4	0.68805	8344.4	0.8505
8345	0.76805	8344.8	0.75584	8344.8	0.81422	8344.8	0.71563	8344.8	0.89856
8345.4	0.79458	8345.19	0.78299	8345.19	0.83782	8345.19	0.74478	8345.19	0.94471
8345.79	0.81988	8345.59	0.80877	8345.59	0.86031	8345.59	0.77512	8345.59	0.98678
8346.19	0.84671	8346.01	0.83783	8346.01	0.88344	8346.01	0.80758	8346.01	1.02557
8346.59	0.87169	8346.41	0.86337	8346.41	0.90378	8346.41	0.83792	8346.41	1.05728
8346.99	0.89408	8346.8	0.88709	8346.8	0.92304	8346.8	0.86654	8346.8	1.08452
8347.4	0.9132	8347.2	0.91181	8347.2	0.94046	8347.2	0.89276	8347.2	1.1088
8347.8	0.93032	8347.6	0.93166	8347.6	0.95514	8347.6	0.91556	8347.6	1.13112
8348.2	0.94411	8348	0.94995	8348	0.96732	8348	0.93487	8348	1.15262
8348.6	0.95226	8348.4	0.96486	8348.4	0.977	8348.4	0.95047	8348.4	1.17246
8349	0.95854	8348.8	0.97475	8348.8	0.98363	8348.8	0.96241	8348.8	1.19053
8349.4	0.96144	8349.19	0.98175	8349.19	0.98872	8349.19	0.97063	8349.19	1.20627
8349.8	0.96272	8349.59	0.98696	8349.59	0.99119	8349.59	0.9756	8349.59	1.21745
8350.19	0.96339	8350.01	0.9878	8350.01	0.9929	8350.01	0.97797	8350.01	1.22357
8350.59	0.96214	8350.41	0.987	8350.41	0.99247	8350.41	0.97767	8350.41	1.22428
8350.99	0.95963	8350.81	0.98637	8350.81	0.99055	8350.81	0.97515	8350.81	1.21963
8351.39	0.95595	8351.2	0.98372	8351.2	0.98908	8351.2	0.97129	8351.2	1.21022
8351.79	0.95267	8351.6	0.98005	8351.6	0.98665	8351.6	0.967	8351.6	1.19709
8352.2	0.95009	8352	0.9777	8352	0.98392	8352	0.96277	8352	1.18086
8352.6	0.94683	8352.4	0.97344	8352.4	0.98034	8352.4	0.95942	8352.4	1.16296
8353	0.94426	8352.8	0.9684	8352.8	0.97817	8352.8	0.95712	8352.8	1.14424
8353.4	0.94418	8353.2	0.96577	8353.2	0.97706	8353.2	0.95592	8353.2	1.12522
8353.8	0.94602	8353.6	0.96569	8353.6	0.97559	8353.6	0.95659	8353.6	1.10686
8354.2	0.94847	8354	0.96576	8354	0.97704	8354	0.95921	8354	1.0896
8354.6	0.9533	8354.4	0.96848	8354.4	0.97777	8354.4	0.96331	8354.4	1.07416
8355	0.9577	8354.79	0.97472	8354.79	0.98178	8354.79	0.96941	8354.79	1.06043
8355.4	0.96518	8355.19	0.97946	8355.19	0.98616	8355.19	0.97718	8355.19	1.04794
8355.8	0.97501	8355.59	0.9857	8355.59	0.9915	8355.59	0.98568	8355.59	1.03611
8356.2	0.9827	8355.99	0.99267	8355.99	0.99717	8355.99	0.99492	8355.99	1.02423
8356.59	0.98892	8356.41	1.00102	8356.41	1.00355	8356.41	1.00434	8356.41	1.01115
8356.99	0.99493	8356.81	1.00884	8356.81	1.00959	8356.81	1.01177	8356.81	0.99757
8357.39	0.99719	8357.21	1.01407	8357.21	1.01486	8357.21	1.01735	8357.21	0.98278
8357.79	0.9991	8357.61	1.01755	8357.61	1.01787	8357.61	1.02083	8357.61	0.96702
8358.19	1.00039	8358.01	1.01948	8358.01	1.01856	8358.01	1.02251	8358.01	0.95098
8358.59	0.99778	8358.41	1.01757	8358.41	1.0187	8358.41	1.02221	8358.41	0.93493
8358.99	0.9944	8358.8	1.0156	8358.8	1.01882	8358.8	1.02008	8358.8	0.9195
8359.39	0.99071	8359.2	1.01276	8359.2	1.01763	8359.2	1.01665	8359.2	0.90508
8359.79	0.98658	8359.6	1.00928	8359.6	1.01431	8359.6	1.01263	8359.6	0.89243
8360.19	0.98248	8360	1.0055	8360	1.01084	8360	1.00845	8360	0.88224
8360.59	0.97919	8360.4	1.00224	8360.4	1.00876	8360.4	1.00414	8360.4	0.87469
8360.99	0.97504	8360.8	0.99739	8360.8	1.00524	8360.8	0.99972	8360.8	0.86994
8361.39	0.97229	8361.2	0.99372	8361.2	1.00238	8361.2	0.99547	8361.2	0.86788
8361.79	0.97023	8361.6	0.99169	8361.6	0.99959	8361.6	0.99147	8361.6	0.86861
8362.19	0.96864	8362	0.99072	8362	0.99726	8362	0.98758	8362	0.87199
8362.59	0.96518	8362.4	0.98904	8362.4	0.99533	8362.4	0.98393	8362.4	0.87782
8362.99	0.9617	8362.8	0.98524	8362.8	0.99229	8362.8	0.98005	8362.8	0.88611
8363.39	0.95934	8363.2	0.98169	8363.2	0.98974	8363.2	0.97563	8363.2	0.89583
8363.79	0.95547	8363.6	0.97849	8363.6	0.98624	8363.6	0.97096	8363.6	0.9066
8364.19	0.95153	8364	0.97503	8364	0.9833	8364	0.96609	8364	0.91742
8364.59	0.94805	8364.4	0.97151	8364.4	0.98029	8364.4	0.961	8364.4	0.92762
8364.99	0.94398	8364.8	0.96726	8364.8	0.97649	8364.8	0.95602	8364.8	0.93668
8365.39	0.94069	8365.2	0.96338	8365.2	0.97341	8365.2	0.95161	8365.2	0.94404
8365.79	0.93803	8365.6	0.96136	8365.6	0.97094	8365.6	0.94767	8365.6	0.95005
8366.19	0.93682	8366	0.95798	8366	0.96785	8366	0.94413	8366	0.95401
8366.59	0.93513	8366.4	0.95649	8366.4	0.96648	8366.4	0.94114	8366.4	0.95541
8366.99	0.93388	8366.8	0.95426	8366.8	0.96481	8366.8	0.93878	8366.8	0.95482
8367.39	0.93209	8367.2	0.95234	8367.2	0.96336	8367.2	0.93688	8367.2	0.95278
8367.79	0.93173	8367.6	0.95224	8367.6	0.96214	8367.6	0.93532	8367.6	0.94956
8368.19	0.93084	8368	0.95075	8368	0.9607	8368	0.93417	8368	0.94551
8368.59	0.93028	8368.4	0.95012	8368.4	0.96031	8368.4	0.93315	8368.4	0.9406
8368.99	0.93061	8368.81	0.94936	8368.81	0.95998	8368.81	0.9325	8368.81	0.93547
8369.39	0.93111	8369.21	0.95034	8369.21	0.95915	8369.21	0.93202	8369.21	0.9308
8369.8	0.93233	8369.61	0.95034	8369.61	0.95885	8369.61	0.93184	8369.61	0.92634
8370.2	0.93184	8370.01	0.94949	8370.01	0.95888	8370.01	0.93214	8370.01	0.92209
8370.6	0.93292	8370.41	0.94962	8370.41	0.95944	8370.41	0.93296	8370.41	0.91826
8371	0.93475	8370.81	0.95038	8370.81	0.96035	8370.81	0.93436	8370.81	0.91486
8371.4	0.93666	8371.19	0.95168	8371.19	0.96111	8371.19	0.936	8371.19	0.91177
8371.8	0.93951	8371.59	0.95623	8371.59	0.96352	8371.59	0.93835	8371.59	0.90889
8372.2	0.94288	8371.99	0.95859	8371.99	0.96425	8371.99	0.94131	8371.99	0.90595
8372.6	0.94712	8372.39	0.96057	8372.39	0.96649	8372.39	0.94479	8372.39	0.90256
8374.09	0.96318	8372.8	0.9628	8372.8	0.96874	8372.8	0.94908	8372.8	0.89904
8375.61	0.98391	8373.2	0.96788	8373.2	0.97193	8373.2	0.95382	8373.2	0.89539
8377.16	1.0064	8374.7	0.98398	8374.7	0.98341	8374.7	0.97345	8374.7	0.88254
8378.74	1.0297	8376.22	1.00313	8376.22	0.99924	8376.22	0.99708	8376.22	0.87395
8380.34	1.04795	8377.76	1.0247	8377.76	1.01488	8377.76	1.02296	8377.76	0.87377
8381.98	1.05295	8379.35	1.04587	8379.35	1.03047	8379.35	1.04895	8379.35	0.88306
8383.64	1.04686	8380.95	1.06112	8380.95	1.04301	8380.95	1.06874	8380.95	0.89876
8385.33	1.03316	8382.58	1.0659	8382.58	1.04748	8382.58	1.07657	8382.58	0.91551
8387.04	1.00983	8384.24	1.05904	8384.24	1.0448	8384.24	1.07035	8384.24	0.92961
8388.79	0.98678	8385.93	1.0423	8385.93	1.03334	8385.93	1.05161	8385.93	0.94106
8390.55	0.96666	8387.64	1.01927	8387.64	1.01643	8387.64	1.02538	8387.64	0.95581
8392.34	0.95025	8389.38	0.99812	8389.38	0.99998	8389.38	0.99825	8389.38	0.97923
8394.17	0.94176	8391.16	0.97854	8391.16	0.98501	8391.16	0.97507	8391.16	1.00785

## Sheet: Fig 3h
Co0.5Ni0.5@SDC		Co0.5Ni0.5-SDC		Co@SDC		Co foil		CoO
Energy (eV)	Normalized absorbance (a.u.)	Energy (eV)	Normalized absorbance (a.u.)	Energy (eV)	Normalized absorbance (a.u.)	Energy (eV)	Normalized absorbance (a.u.)	Energy (eV)	Normalized absorbance (a.u.)
7700.24	0.01234	7700.24	0.01332	7700.11	0.01367	7700.11	0.00936	7700.24	0.00752
7700.63	0.01294	7700.63	0.01371	7700.35	0.01372	7700.35	0.00966	7700.63	0.00767
7701.03	0.01393	7701.03	0.01415	7700.59	0.01438	7700.59	0.00993	7701.03	0.00784
7701.44	0.01475	7701.44	0.01544	7700.82	0.0143	7700.82	0.01019	7701.44	0.0086
7701.83	0.01557	7701.83	0.01653	7701.06	0.01519	7701.06	0.01045	7701.83	0.00903
7702.24	0.01671	7702.24	0.01786	7701.3	0.01595	7701.3	0.01086	7702.24	0.00939
7702.63	0.01783	7702.63	0.01799	7701.54	0.01556	7701.54	0.01124	7702.63	0.01006
7703.04	0.01899	7703.04	0.01988	7701.77	0.01624	7701.77	0.01156	7703.04	0.01023
7703.43	0.02055	7703.43	0.02118	7702.01	0.01707	7702.01	0.01195	7703.43	0.01074
7703.84	0.02227	7703.84	0.02311	7702.25	0.01835	7702.25	0.01238	7703.84	0.01104
7704.23	0.02437	7704.23	0.02486	7702.49	0.01906	7702.49	0.01289	7704.23	0.01201
7704.63	0.02654	7704.63	0.02742	7702.72	0.02038	7702.72	0.01339	7704.63	0.01205
7705.04	0.0292	7705.04	0.03014	7702.96	0.02064	7702.96	0.01389	7705.04	0.01297
7705.43	0.03276	7705.43	0.03374	7703.2	0.02162	7703.2	0.01457	7705.43	0.01394
7705.84	0.03741	7705.84	0.03846	7703.44	0.022	7703.44	0.01536	7705.84	0.01476
7706.23	0.04274	7706.23	0.04363	7703.67	0.02248	7703.67	0.01621	7706.23	0.01545
7706.64	0.05076	7706.64	0.05167	7703.91	0.02367	7703.91	0.01708	7706.64	0.01708
7707.03	0.06163	7707.03	0.06309	7704.15	0.02445	7704.15	0.01799	7707.03	0.01892
7707.43	0.07775	7707.43	0.07952	7704.38	0.02755	7704.38	0.01888	7707.43	0.02162
7707.84	0.10236	7707.84	0.1036	7704.62	0.02917	7704.62	0.01976	7707.84	0.02584
7708.23	0.13464	7708.23	0.13522	7704.86	0.03058	7704.86	0.02112	7708.23	0.03066
7708.64	0.1733	7708.64	0.17508	7705.1	0.03264	7705.1	0.02261	7708.64	0.03649
7709.03	0.21346	7709.03	0.21528	7705.33	0.03481	7705.33	0.02431	7709.03	0.04174
7709.43	0.25289	7709.43	0.25393	7705.57	0.03724	7705.57	0.02628	7709.43	0.04483
7709.84	0.29129	7709.84	0.29321	7705.81	0.04126	7705.81	0.02853	7709.84	0.04471
7710.23	0.32491	7710.23	0.32655	7706.05	0.04453	7706.05	0.03136	7710.23	0.04339
7710.64	0.35652	7710.64	0.35712	7706.28	0.04986	7706.28	0.03449	7710.64	0.04264
7711.03	0.38077	7711.03	0.38302	7706.52	0.05561	7706.52	0.039	7711.03	0.04383
7711.43	0.40031	7711.43	0.40298	7706.76	0.06435	7706.76	0.04449	7711.43	0.0461
7711.84	0.41597	7711.84	0.41789	7707	0.07407	7707	0.05117	7711.84	0.05005
7712.23	0.42653	7712.23	0.42868	7707.23	0.08759	7707.23	0.06021	7712.23	0.0554
7712.63	0.43423	7712.63	0.43638	7707.47	0.10329	7707.47	0.07012	7712.63	0.06327
7713.04	0.43918	7713.04	0.442	7707.71	0.12295	7707.71	0.08317	7713.04	0.07384
7713.43	0.44506	7713.43	0.44788	7707.95	0.1458	7707.95	0.09773	7713.43	0.08668
7713.84	0.45217	7713.84	0.45533	7708.18	0.16861	7708.18	0.11444	7713.84	0.10375
7714.24	0.46209	7714.24	0.46495	7708.42	0.19163	7708.42	0.13258	7714.24	0.12225
7714.63	0.47279	7714.63	0.47715	7708.66	0.21494	7708.66	0.15137	7714.63	0.14378
7715.04	0.48854	7715.04	0.49163	7708.9	0.23792	7708.9	0.1712	7715.04	0.17036
7715.43	0.50506	7715.43	0.50816	7709.13	0.25976	7709.13	0.19101	7715.43	0.20136
7715.83	0.52142	7715.83	0.52453	7709.37	0.28217	7709.37	0.21078	7715.83	0.23971
7716.24	0.53705	7716.24	0.54105	7709.61	0.30152	7709.61	0.22965	7716.24	0.28486
7716.63	0.55354	7716.63	0.55766	7709.85	0.32075	7709.85	0.24807	7716.63	0.33262
7717.03	0.56829	7717.03	0.57412	7710.08	0.33707	7710.08	0.26476	7717.03	0.38346
7717.44	0.58636	7717.44	0.59036	7710.32	0.35226	7710.32	0.28077	7717.44	0.43217
7717.83	0.60273	7717.83	0.607	7710.56	0.3671	7710.56	0.2954	7717.83	0.47642
7718.23	0.62037	7718.23	0.62507	7710.8	0.3801	7710.8	0.30849	7718.23	0.51922
7718.64	0.64084	7718.64	0.64427	7711.03	0.39062	7711.03	0.32079	7718.64	0.56028
7719.03	0.66107	7719.03	0.66483	7711.27	0.39938	7711.27	0.33022	7719.03	0.60063
7719.43	0.68312	7719.43	0.68654	7711.51	0.40754	7711.51	0.33904	7719.43	0.64559
7719.84	0.70683	7719.84	0.71131	7711.74	0.41281	7711.74	0.34628	7719.84	0.69945
7720.23	0.73045	7720.23	0.73522	7711.98	0.41666	7711.98	0.3522	7720.23	0.7623
7720.63	0.75584	7720.63	0.76051	7712.22	0.41976	7712.22	0.35731	7720.63	0.83657
7721.04	0.78309	7721.04	0.78714	7712.46	0.42469	7712.46	0.36102	7721.04	0.92375
7721.44	0.80885	7721.44	0.81375	7712.69	0.42762	7712.69	0.36448	7721.44	1.00408
7721.83	0.83547	7721.83	0.83989	7712.93	0.43158	7712.93	0.36762	7721.83	1.07553
7722.23	0.86199	7722.23	0.86537	7713.17	0.43513	7713.17	0.37093	7722.23	1.13619
7722.64	0.88839	7722.64	0.89104	7713.41	0.44079	7713.41	0.37436	7722.64	1.18589
7723.03	0.91095	7723.03	0.91297	7713.64	0.44609	7713.64	0.37868	7723.03	1.2244
7723.43	0.93132	7723.43	0.93326	7713.88	0.45379	7713.88	0.38344	7723.43	1.25907
7723.84	0.94825	7723.84	0.95156	7714.12	0.46324	7714.12	0.38948	7723.84	1.29343
7724.24	0.96224	7724.24	0.96473	7714.36	0.47217	7714.36	0.39633	7724.24	1.33132
7724.63	0.97287	7724.63	0.97564	7714.59	0.48136	7714.59	0.40394	7724.63	1.37599
7725.03	0.98124	7725.03	0.98341	7714.83	0.48978	7714.83	0.41284	7725.03	1.42565
7725.44	0.98528	7725.44	0.98844	7715.07	0.5	7715.07	0.42217	7725.44	1.47285
7725.83	0.98862	7725.83	0.989	7715.31	0.5102	7715.31	0.43223	7725.83	1.50507
7726.23	0.98774	7726.23	0.99	7715.54	0.52146	7715.54	0.44259	7726.23	1.51659
7726.64	0.98567	7726.64	0.98675	7715.78	0.5304	7715.78	0.45328	7726.64	1.50374
7727.04	0.98233	7727.04	0.98316	7716.02	0.54072	7716.02	0.46405	7727.04	1.47174
7727.43	0.9779	7727.43	0.97825	7716.26	0.55228	7716.26	0.47485	7727.43	1.42525
7727.83	0.973	7727.83	0.97265	7716.49	0.56298	7716.49	0.48567	7727.83	1.36928
7728.24	0.96855	7728.24	0.96726	7716.73	0.57227	7716.73	0.4965	7728.24	1.30893
7728.64	0.96389	7728.64	0.96263	7716.97	0.58241	7716.97	0.50732	7728.64	1.25233
7729.03	0.96081	7729.03	0.95894	7717.21	0.59426	7717.21	0.51837	7729.03	1.19955
7729.43	0.95955	7729.43	0.95771	7717.44	0.60429	7717.44	0.52951	7729.43	1.15164
7729.84	0.9589	7729.84	0.95842	7717.68	0.61687	7717.68	0.54099	7729.84	1.11129
7730.24	0.96125	7730.24	0.96065	7717.92	0.62883	7717.92	0.55262	7730.24	1.07977
7730.63	0.96626	7730.63	0.96447	7718.16	0.63931	7718.16	0.56458	7730.63	1.0544
7731.03	0.97255	7731.03	0.97094	7718.39	0.65073	7718.39	0.57689	7731.03	1.03367
7731.43	0.97997	7731.43	0.97856	7718.63	0.66354	7718.63	0.58938	7731.43	1.01483
7731.84	0.98928	7731.84	0.98688	7718.87	0.67745	7718.87	0.60268	7731.84	0.99521
7732.23	0.99731	7732.23	0.99637	7719.1	0.69062	7719.1	0.61619	7732.23	0.97429
7732.63	1.0046	7732.63	1.0036	7719.34	0.70551	7719.34	0.6301	7732.63	0.95064
7733.03	1.01161	7733.03	1.00943	7719.58	0.72017	7719.58	0.64441	7733.03	0.92404
7733.44	1.01651	7733.44	1.01399	7719.82	0.73519	7719.82	0.659	7733.44	0.8983
7733.84	1.01928	7733.84	1.01487	7720.05	0.75251	7720.05	0.67418	7733.84	0.8749
7734.23	1.02001	7734.23	1.01592	7720.29	0.76807	7720.29	0.68959	7734.23	0.85477
7734.63	1.01823	7734.63	1.01413	7720.53	0.78404	7720.53	0.7055	7734.63	0.83839
7735.03	1.01355	7735.03	1.01236	7720.77	0.80055	7720.77	0.72181	7735.03	0.82638
7735.44	1.01001	7735.44	1.00766	7721	0.81802	7721	0.73848	7735.44	0.8179
7735.84	1.00704	7735.84	1.00252	7721.24	0.83387	7721.24	0.75542	7735.84	0.81355
7736.23	1.00002	7736.23	0.99664	7721.48	0.85084	7721.48	0.77243	7736.23	0.81284
7736.63	0.99551	7736.63	0.99267	7721.72	0.86716	7721.72	0.78957	7736.63	0.81535
7737.03	0.99214	7737.03	0.98911	7721.95	0.8831	7721.95	0.8066	7737.03	0.82141
7737.44	0.98902	7737.44	0.98564	7722.19	0.89692	7722.19	0.82353	7737.44	0.83061
7737.84	0.98641	7737.84	0.9857	7722.43	0.91069	7722.43	0.83989	7737.84	0.84219
7738.24	0.98404	7738.24	0.98333	7722.67	0.92384	7722.67	0.85596	7738.24	0.85662
7738.63	0.98071	7738.63	0.98019	7722.9	0.93637	7722.9	0.87108	7738.63	0.87283
7739.03	0.97983	7739.03	0.97936	7723.14	0.94846	7723.14	0.88539	7739.03	0.89037
7739.43	0.97748	7739.43	0.97734	7723.38	0.95787	7723.38	0.89852	7739.43	0.90752
7739.84	0.97487	7739.84	0.97496	7723.62	0.96561	7723.62	0.91013	7739.84	0.92423
7740.24	0.97096	7740.24	0.97267	7723.85	0.97214	7723.85	0.921	7740.24	0.93544
7740.64	0.96835	7740.64	0.96851	7724.09	0.97763	7724.09	0.92945	7740.64	0.94428
7741.03	0.9649	7741.03	0.96585	7724.33	0.9824	7724.33	0.937	7741.03	0.95231
7741.43	0.96134	7741.43	0.96239	7724.57	0.98627	7724.57	0.94324	7741.43	0.9515
7741.83	0.95871	7741.83	0.96011	7724.8	0.98791	7724.8	0.94799	7741.83	0.9507
7742.24	0.95665	7742.24	0.95683	7725.04	0.98814	7725.04	0.95203	7742.24	0.94549
7742.64	0.95415	7742.64	0.9554	7725.28	0.98797	7725.28	0.95439	7742.64	0.93746
7743.04	0.95263	7743.04	0.95462	7725.52	0.98864	7725.52	0.95629	7743.04	0.92918
7743.43	0.95171	7743.43	0.95206	7725.75	0.98772	7725.75	0.95731	7743.43	0.91846
7743.83	0.94966	7743.83	0.95158	7725.99	0.98564	7725.99	0.9576	7743.83	0.90774
7744.23	0.94849	7744.23	0.94906	7726.23	0.98495	7726.23	0.95743	7744.23	0.89763
7744.63	0.94765	7744.63	0.94872	7726.46	0.98255	7726.46	0.95671	7744.63	0.88796
7745.03	0.94787	7745.03	0.94822	7726.7	0.97893	7726.7	0.95584	7745.03	0.87848
7745.44	0.94645	7745.44	0.94774	7726.94	0.97508	7726.94	0.95463	7745.44	0.87128
7745.84	0.94485	7745.84	0.94677	7727.18	0.97142	7727.18	0.95325	7745.84	0.86433
7746.24	0.94617	7746.24	0.94746	7727.41	0.9685	7727.41	0.95174	7746.24	0.85815
7746.63	0.94572	7746.63	0.94841	7727.65	0.96601	7727.65	0.95025	7746.63	0.85252
7747.03	0.94704	7747.03	0.94829	7727.89	0.96414	7727.89	0.94888	7747.03	0.84689
7747.43	0.94918	7747.43	0.94979	7728.13	0.96235	7728.13	0.94795	7747.43	0.84145
7747.83	0.9504	7747.83	0.95096	7728.36	0.96005	7728.36	0.94708	7747.83	0.83601
7748.23	0.95269	7748.23	0.95198	7728.6	0.95757	7728.6	0.94628	7748.23	0.83098
7748.63	0.95557	7748.63	0.95567	7728.84	0.95765	7728.84	0.94637	7748.63	0.82626
7749.04	0.95812	7749.04	0.95828	7729.08	0.95849	7729.08	0.94673	7749.04	0.8215
7749.44	0.96262	7749.44	0.96179	7729.31	0.95992	7729.31	0.94803	7749.44	0.81801
7749.84	0.96686	7749.84	0.96456	7729.55	0.96149	7729.55	0.94975	7749.84	0.81453
7750.24	0.9704	7750.24	0.96883	7729.79	0.96378	7729.79	0.95193	7750.24	0.81196
7750.64	0.97467	7750.64	0.97304	7730.03	0.96766	7730.03	0.95508	7750.64	0.81001
7751.03	0.97929	7751.03	0.97679	7730.26	0.97283	7730.26	0.95863	7751.03	0.80818
7751.43	0.98382	7751.43	0.98236	7730.5	0.97625	7730.5	0.96316	7751.43	0.80751
7751.83	0.98929	7751.83	0.98725	7730.74	0.98096	7730.74	0.96802	7751.83	0.80684
7752.23	0.99336	7752.23	0.99185	7730.98	0.98839	7730.98	0.97335	7752.23	0.80706
7752.63	0.99988	7752.63	0.99638	7731.21	0.99168	7731.21	0.97892	7752.63	0.80793
7753.03	1.00398	7753.03	1.0024	7731.45	0.99555	7731.45	0.98459	7753.03	0.80893
7753.43	1.01008	7753.43	1.00799	7731.69	0.99934	7731.69	0.99038	7753.43	0.81167
7753.83	1.01646	7753.83	1.01213	7731.93	1.00461	7731.93	0.99587	7753.83	0.81441
7754.24	1.02141	7754.24	1.01896	7732.16	1.00919	7732.16	1.00087	7754.24	0.81805
7754.64	1.02667	7754.64	1.02301	7732.4	1.01191	7732.4	1.00521	7754.64	0.82212
7755.04	1.0322	7755.04	1.02958	7732.64	1.01326	7732.64	1.00928	7755.04	0.82625
7755.44	1.03778	7755.44	1.03462	7732.88	1.0153	7732.88	1.0119	7755.44	0.831
7755.84	1.04298	7755.84	1.03935	7733.11	1.01603	7733.11	1.0141	7755.84	0.83574
7756.24	1.04721	7756.24	1.04391	7733.35	1.01621	7733.35	1.01544	7756.24	0.84041
7756.64	1.05145	7756.64	1.04761	7733.59	1.01578	7733.59	1.01578	7756.64	0.84502
7757.04	1.05505	7757.04	1.05158	7733.82	1.01335	7733.82	1.01554	7757.04	0.84962
7757.44	1.05767	7757.44	1.05297	7734.06	1.01151	7734.06	1.01402	7757.44	0.85405
7757.84	1.05939	7757.84	1.05562	7734.3	1.00964	7734.3	1.01222	7757.84	0.85848
7758.23	1.06035	7758.23	1.05717	7734.54	1.00764	7734.54	1.0096	7758.23	0.86266
7758.63	1.05981	7758.63	1.05796	7734.77	1.00449	7734.77	1.00655	7758.63	0.86666
7759.03	1.05977	7759.03	1.05759	7735.01	1.00087	7735.01	1.00315	7759.03	0.87061
7760.7	1.05273	7760.7	1.05005	7735.25	0.99654	7735.25	0.99965	7760.7	0.88487
7762.4	1.0353	7762.4	1.03429	7735.49	0.99397	7735.49	0.99616	7762.4	0.90777
7764.12	1.01445	7764.12	1.01277	7735.72	0.99052	7735.72	0.99275	7764.12	0.95039
7765.88	0.99412	7765.88	0.99435	7735.96	0.98854	7735.96	0.98939	7765.88	1.00415
7767.65	0.97767	7767.65	0.97642	7736.2	0.98724	7736.2	0.98606	7767.65	1.0493
7769.47	0.9634	7769.47	0.96298	7736.44	0.98494	7736.44	0.98324	7769.47	1.07884
7771.3	0.95421	7771.3	0.95492	7736.67	0.98389	7736.67	0.9806	7771.3	1.09486
				7736.91	0.98278	7736.91	0.97842
				7737.15	0.98226	7737.15	0.97647
				7737.39	0.98085	7737.39	0.9748
				7737.62	0.97929	7737.62	0.97317
				7737.86	0.97885	7737.86	0.9716
				7738.1	0.97849	7738.1	0.97034
				7738.34	0.97758	7738.34	0.96902
				7738.57	0.97696	7738.57	0.96761
				7738.81	0.97618	7738.81	0.966
				7739.05	0.9743	7739.05	0.9643
				7739.29	0.97289	7739.29	0.96266
				7739.52	0.97168	7739.52	0.96099
				7739.76	0.96972	7739.76	0.95923
				7740	0.96644	7740	0.95731
				7740.24	0.96368	7740.24	0.95532
				7740.47	0.96302	7740.47	0.95346
				7740.71	0.96202	7740.71	0.95168
				7740.95	0.96119	7740.95	0.95001
				7741.19	0.96121	7741.19	0.94839
				7741.42	0.96023	7741.42	0.94679
				7741.66	0.95687	7741.66	0.94552
				7741.9	0.9542	7741.9	0.94431
				7742.13	0.95258	7742.13	0.9432
				7742.37	0.95265	7742.37	0.94227
				7742.61	0.95231	7742.61	0.94148
				7742.85	0.95289	7742.85	0.94058
				7743.08	0.95181	7743.08	0.93974
				7743.32	0.95076	7743.32	0.9392
				7743.56	0.95065	7743.56	0.93877
				7743.8	0.9483	7743.8	0.93846
				7744.03	0.94868	7744.03	0.93824
				7744.27	0.9498	7744.27	0.93805
				7744.51	0.95052	7744.51	0.93789
				7744.75	0.95165	7744.75	0.9378
				7744.98	0.95078	7744.98	0.93781
				7745.22	0.94984	7745.22	0.93794
				7745.46	0.95089	7745.46	0.93813
				7745.7	0.95084	7745.7	0.93851
				7745.93	0.95074	7745.93	0.939
				7746.17	0.9522	7746.17	0.93964
				7746.41	0.95352	7746.41	0.94043
				7746.65	0.95264	7746.65	0.94131
				7746.88	0.95228	7746.88	0.94259
				7747.12	0.95408	7747.12	0.94399
				7747.36	0.95626	7747.36	0.94561
				7747.6	0.95757	7747.6	0.94745
				7747.83	0.95962	7747.83	0.94939
				7748.07	0.96079	7748.07	0.95154
				7748.31	0.96308	7748.31	0.9538
				7748.55	0.9649	7748.55	0.95631
				7748.78	0.96818	7748.78	0.95902
				7749.02	0.97113	7749.02	0.96185
				7749.26	0.97447	7749.26	0.96496
				7749.49	0.97769	7749.49	0.96815
				7749.73	0.98013	7749.73	0.97153
				7749.97	0.98152	7749.97	0.975
				7750.21	0.98448	7750.21	0.97853
				7750.44	0.98952	7750.44	0.98245
				7750.68	0.99177	7750.68	0.9864
				7750.92	0.99365	7750.92	0.99033
				7751.16	0.99834	7751.16	0.99432
				7751.39	1.00163	7751.39	0.99838
				7751.63	1.00473	7751.63	1.00256
				7751.87	1.00883	7751.87	1.00678
				7752.11	1.01222	7752.11	1.01102
				7752.34	1.01621	7752.34	1.01528
				7752.58	1.01894	7752.58	1.01959
				7752.82	1.02142	7752.82	1.02391
				7753.06	1.02497	7753.06	1.02825
				7753.29	1.02782	7753.29	1.03252
				7753.53	1.03249	7753.53	1.03675
				7753.77	1.03624	7753.77	1.04091
				7754.01	1.03944	7754.01	1.04503
				7754.24	1.04167	7754.24	1.04913
				7754.48	1.04538	7754.48	1.05304
				7754.72	1.04799	7754.72	1.05689
				7754.96	1.05151	7754.96	1.06062
				7755.19	1.05423	7755.19	1.06414
				7755.43	1.05632	7755.43	1.06755
				7755.67	1.05845	7755.67	1.07049
				7755.91	1.06278	7755.91	1.07333
				7756.14	1.06309	7756.14	1.07599
				7756.38	1.06382	7756.38	1.07837
				7756.62	1.06421	7756.62	1.08056
				7756.85	1.064	7756.85	1.08223
				7757.09	1.06545	7757.09	1.08369
				7757.33	1.06657	7757.33	1.08467
				7757.57	1.06693	7757.57	1.08537
				7757.8	1.06737	7757.8	1.08586
				7758.04	1.06724	7758.04	1.08597
				7758.28	1.06629	7758.28	1.08593
				7758.52	1.06568	7758.52	1.08555
				7758.75	1.06499	7758.75	1.08481
				7758.99	1.06399	7758.99	1.08365
				7759.23	1.05977	7759.23	1.08185
				7759.47	1.05845	7759.47	1.07986
				7759.7	1.05777	7759.7	1.07787
				7759.94	1.05674	7759.94	1.07588
				7760.18	1.05446	7760.18	1.07389
				7760.42	1.0518	7760.42	1.0719
				7760.65	1.04893	7760.65	1.06991
				7760.89	1.04518	7760.89	1.06665
				7761.13	1.04326	7761.13	1.06307
				7761.37	1.03987	7761.37	1.0595
				7761.6	1.03589	7761.6	1.05592
				7761.84	1.03351	7761.84	1.05234
				7762.08	1.03004	7762.08	1.04876
				7762.32	1.02629	7762.32	1.04519
				7762.55	1.02257	7762.55	1.04131
				7762.79	1.02027	7762.79	1.03727
				7763.03	1.01764	7763.03	1.03322
				7763.27	1.01513	7763.27	1.02918
				7763.5	1.01273	7763.5	1.02514
				7763.74	1.01191	7763.74	1.02109
				7763.98	1.01086	7763.98	1.01705
				7764.22	1.00954	7764.22	1.01313
				7764.45	1.00759	7764.45	1.00945
				7764.69	1.00272	7764.69	1.00576
				7764.93	1.00054	7764.93	1.00208
				7765.16	0.9978	7765.16	0.99839
				7765.4	0.99557	7765.4	0.99471
				7765.64	0.98952	7765.64	0.99102
				7765.88	0.98682	7765.88	0.98734
				7766.11	0.98669	7766.11	0.98411
				7766.35	0.98478	7766.35	0.9809
				7766.59	0.98154	7766.59	0.97769
				7766.83	0.97916	7766.83	0.97449
				7767.06	0.97742	7767.06	0.97128
				7767.3	0.97581	7767.3	0.96807
				7767.54	0.97327	7767.54	0.96487
				7767.78	0.97104	7767.78	0.96205
				7768.01	0.97001	7768.01	0.95967
				7768.25	0.96859	7768.25	0.95728
				7768.49	0.96685	7768.49	0.95489
				7768.73	0.96501	7768.73	0.9525
				7768.96	0.96233	7768.96	0.95011
				7769.2	0.96006	7769.2	0.94772
				7769.44	0.95886	7769.44	0.94533
				7769.68	0.95839	7769.68	0.94394
				7769.91	0.95687	7769.91	0.94267
				7770.15	0.95605	7770.15	0.94141
