# Supplementary material for: Encapsulated Co–Ni alloy boosts high-temperature CO2 electroreduction
Source: Nature. 2025 May 14;641(8065):1156–61. doi: 10.1038/s41586-025-08978-0 (PMC12119355; doi:10.1038/s41586-025-08978-0)
Supplement: Supplementary file 6 — Source Data Fig. 4 [file 41586_2025_8978_MOESM6_ESM.xlsx]

## Sheet: Fig 4a
Ni@SDC		Co0.2Ni0.8@SDC		Co0.5Ni0.5@SDC		Co0.5Ni0.5-SDC		Co0.75Ni0.25@SDC		Co@SDC
Z' (Ω cm2)	-Z'' (Ω cm2)	Z' (Ω cm2)	-Z'' (Ω cm2)	Z' (Ω cm2)	-Z'' (Ω cm2)	Z' (Ω cm2)	-Z'' (Ω cm2)	Z' (Ω cm2)	-Z'' (Ω cm2)	Z' (Ω cm2)	-Z'' (Ω cm2)
0.16997	0.000587549	0.16887	0.000877835	0.16643	0.00151	0.16551	7.31948e-05	0.16711	0.00112	0.1772	0.00232
0.17136	0.00272	0.16949	0.00215	0.1675	0.00356	0.16639	0.00162	0.1682	0.00333	0.17843	0.00469
0.1726	0.00435	0.17021	0.00332	0.16878	0.00553	0.16717	0.00285	0.16938	0.0053	0.17977	0.00687
0.17381	0.0058	0.17108	0.00435	0.1701	0.00728	0.16799	0.00396	0.17063	0.00714	0.18122	0.00894
0.17494	0.00716	0.17182	0.00534	0.17156	0.00902	0.16886	0.00496	0.172	0.00888	0.18282	0.01091
0.17599	0.00848	0.17254	0.00643	0.1731	0.01075	0.1697	0.00596	0.17359	0.01055	0.18472	0.01287
0.17711	0.00983	0.17356	0.00748	0.17482	0.01252	0.17059	0.007	0.17529	0.0121	0.18653	0.01471
0.17827	0.01144	0.17435	0.00873	0.17679	0.01433	0.17156	0.0081	0.17721	0.01385	0.18872	0.0168
0.17955	0.01288	0.17537	0.00999	0.17904	0.01611	0.17228	0.00931	0.17925	0.01559	0.19112	0.01879
0.18104	0.01474	0.17632	0.01147	0.18162	0.01805	0.17321	0.01074	0.18134	0.01744	0.19365	0.02104
0.18265	0.01693	0.17757	0.01321	0.18456	0.01994	0.17427	0.01238	0.18355	0.0195	0.19627	0.02366
0.18448	0.01958	0.17912	0.01507	0.18783	0.02181	0.17549	0.01429	0.18598	0.02178	0.19893	0.02645
0.18653	0.02261	0.18066	0.0177	0.1914	0.02356	0.17698	0.0166	0.18863	0.02438	0.20213	0.02994
0.18884	0.02615	0.18263	0.02001	0.19523	0.02529	0.17879	0.01935	0.19159	0.0273	0.205	0.03377
0.19136	0.03043	0.18537	0.02327	0.19911	0.02683	0.18069	0.02239	0.19512	0.0306	0.20857	0.03832
0.19462	0.03511	0.18819	0.02658	0.2034	0.02842	0.1834	0.02604	0.19911	0.03429	0.21286	0.04454
0.19866	0.04065	0.19166	0.03039	0.20763	0.02985	0.18638	0.03015	0.20353	0.0383	0.21763	0.0511
0.20338	0.04694	0.19568	0.03465	0.2121	0.03135	0.1899	0.0348	0.20877	0.04358	0.22309	0.05892
0.20956	0.05474	0.20058	0.03948	0.21686	0.033	0.19435	0.04053	0.2144	0.0488	0.2298	0.06791
0.21675	0.06291	0.20636	0.0447	0.222	0.03516	0.19965	0.04643	0.22077	0.05479	0.23781	0.07855
0.22509	0.0719	0.21322	0.05035	0.22739	0.03695	0.2061	0.05304	0.22813	0.06131	0.24739	0.09064
0.2351	0.08156	0.2216	0.05602	0.23325	0.0389	0.21389	0.06023	0.23674	0.06846	0.25892	0.10435
0.24686	0.09253	0.23147	0.06146	0.23937	0.04056	0.22344	0.06774	0.24721	0.07621	0.27338	0.1193
0.26144	0.10368	0.24283	0.06588	0.24622	0.04203	0.23491	0.07536	0.25955	0.08433	0.29112	0.13593
0.27928	0.11484	0.2555	0.06893	0.25333	0.0434	0.24846	0.08243	0.27424	0.09185	0.31321	0.153
0.30062	0.12572	0.26916	0.07086	0.26095	0.04392	0.26438	0.0883	0.29002	0.09898	0.34009	0.1705
0.32552	0.1335	0.28255	0.07058	0.26899	0.04379	0.28179	0.09198	0.30761	0.10466	0.37207	0.18511
0.35297	0.13785	0.29668	0.06903	0.27687	0.04283	0.30046	0.09299	0.32717	0.10837	0.40806	0.19692
0.38148	0.13749	0.30932	0.06475	0.28424	0.04133	0.32164	0.09223	0.3477	0.11037	0.44977	0.20346
0.40763	0.13289	0.32021	0.05998	0.29163	0.03904	0.33673	0.08681	0.36808	0.10945	0.49896	0.20467
0.4323	0.1241	0.33805	0.04919	0.29898	0.03733	0.3519	0.08025	0.39283	0.10929	0.54231	0.19621
0.45308	0.11287	0.34542	0.0432	0.30448	0.03457	0.36564	0.07321	0.40922	0.10145	0.58276	0.18299
0.47216	0.09954	0.35091	0.03906	0.30953	0.03268	0.37675	0.06336	0.42701	0.0946	0.61369	0.15691
0.48706	0.08717	0.35657	0.03256	0.31448	0.02846	0.38473	0.05513	0.44332	0.08656	0.63992	0.13511
0.49686	0.07609	0.35815	0.02753	0.3175	0.02655	0.39196	0.04916	0.45592	0.07838	0.65889	0.11006
0.50635	0.06386	0.36292	0.02415	0.32372	0.02399	0.39894	0.04211	0.46854	0.06729	0.67065	0.08616
0.51241	0.05194	0.3646	0.02117	0.3261	0.02118	0.40406	0.03483	0.47672	0.06006	0.67871	0.06591
0.51675	0.04498	0.36569	0.01616	0.32996	0.0183	0.40711	0.02905	0.48437	0.05127	0.6823	0.05018
0.5221	0.03397	0.36861	0.01477	0.33208	0.0154	0.40958	0.02507	0.49048	0.04328
0.52263	0.02929	0.3739	0.01187	0.3357	0.01351	0.40992	0.01939	0.5013	0.03517
0.52618	0.02726					0.41121	0.01582	0.50921	0.02985
								0.50648	0.02925
								0.51531	0.0193

## Sheet: Fig 4b
Ni@SDC		Co0.2Ni0.8@SDC		Co0.5Ni0.5@SDC		Co0.5Ni0.5-SDC		Co0.75Ni0.25@SDC		Co@SDC
Z' (Ω cm2)	-Z'' (Ω cm2)	Z' (Ω cm2)	-Z'' (Ω cm2)	Z' (Ω cm2)	-Z'' (Ω cm2)	Z' (Ω cm2)	-Z'' (Ω cm2)	Z' (Ω cm2)	-Z'' (Ω cm2)	Z' (Ω cm2)	-Z'' (Ω cm2)
0.16557	0.000780054	0.16873	0.000434437	0.16516	0.000376713	0.15914	0.00126	0.16668	0.000845666	0.16636	0.000731792
0.16632	0.002	0.16931	0.00142	0.1662	0.00224	0.16031	0.00311	0.16755	0.00219	0.16795	0.00281
0.16712	0.00311	0.16991	0.00232	0.16731	0.00389	0.1613	0.00467	0.1685	0.00334	0.16958	0.00468
0.16804	0.00411	0.17055	0.00313	0.1683	0.00539	0.16258	0.00599	0.1694	0.00436	0.17115	0.00641
0.16898	0.00511	0.17128	0.00386	0.16936	0.00678	0.16398	0.00712	0.17033	0.00532	0.1727	0.0081
0.16997	0.006	0.17191	0.00467	0.17037	0.00831	0.16545	0.00803	0.17095	0.00614	0.17437	0.00978
0.17099	0.00699	0.17257	0.00552	0.17143	0.00942	0.16693	0.00873	0.17168	0.00714	0.1763	0.01157
0.17208	0.00813	0.17324	0.00632	0.17265	0.01092	0.16846	0.00942	0.17245	0.0082	0.17823	0.01342
0.17321	0.00935	0.17394	0.00727	0.17397	0.01254	0.17	0.0099	0.17341	0.0093	0.18045	0.01546
0.17435	0.01075	0.17476	0.00835	0.17541	0.01441	0.17152	0.01047	0.17437	0.01062	0.18287	0.0178
0.17583	0.01224	0.17571	0.00962	0.17711	0.01648	0.17305	0.01108	0.17549	0.01216	0.1855	0.02035
0.17726	0.01426	0.17672	0.01102	0.17889	0.01906	0.17449	0.01195	0.17672	0.014	0.18853	0.02325
0.17886	0.01641	0.1781	0.01269	0.18024	0.02189	0.17582	0.01297	0.17837	0.01578	0.19171	0.02638
0.18082	0.01896	0.17961	0.01465	0.18303	0.02532	0.17709	0.014	0.1804	0.01874	0.19544	0.03019
0.18338	0.02242	0.18146	0.01722	0.18569	0.02931	0.17871	0.01534	0.18236	0.02165	0.19938	0.03417
0.18624	0.0258	0.18342	0.01984	0.18891	0.03393	0.18015	0.01783	0.18458	0.02564	0.2044	0.03895
0.18989	0.02982	0.18568	0.02278	0.19332	0.04004	0.18173	0.02021	0.18716	0.02968	0.20978	0.04478
0.1939	0.03404	0.18824	0.0261	0.19861	0.04625	0.1837	0.02314	0.19034	0.03435	0.21593	0.05107
0.19882	0.03877	0.19129	0.02989	0.20499	0.05299	0.18607	0.02679	0.19429	0.03979	0.22312	0.05831
0.20449	0.044	0.19492	0.0342	0.21273	0.06026	0.18915	0.03104	0.19918	0.04593	0.23149	0.06658
0.21095	0.04968	0.19911	0.03911	0.22212	0.06774	0.19219	0.03604	0.20493	0.05284	0.24097	0.07602
0.2189	0.05574	0.2042	0.04467	0.23293	0.07511	0.19607	0.04189	0.21195	0.06072	0.25149	0.0867
0.22804	0.06197	0.21039	0.05118	0.24517	0.08242	0.20064	0.04882	0.21956	0.06926	0.26448	0.09845
0.23877	0.06834	0.21793	0.05823	0.25892	0.08879	0.20637	0.05694	0.22905	0.07879	0.28012	0.11123
0.25133	0.07462	0.22703	0.06565	0.27444	0.09477	0.21377	0.06662	0.2407	0.08921	0.29927	0.12418
0.26535	0.07971	0.2381	0.07312	0.29114	0.09996	0.22366	0.07709	0.25461	0.10056	0.32172	0.13669
0.28119	0.0831	0.25167	0.08004	0.30906	0.10386	0.23573	0.08877	0.27179	0.11178	0.34796	0.14751
0.29902	0.08477	0.26795	0.08546	0.32859	0.10643	0.25122	0.09985	0.2919	0.12247	0.37742	0.15526
0.31677	0.08203	0.28616	0.08837	0.34868	0.10708	0.27025	0.11148	0.31451	0.13089	0.40825	0.16037
0.33361	0.07879	0.30392	0.0884	0.36802	0.10563	0.29558	0.11886	0.34038	0.13654	0.44106	0.16178
0.34842	0.07262	0.32279	0.08555	0.38897	0.09884	0.31859	0.12449	0.36758	0.13964	0.47552	0.15709
0.36061	0.06464	0.34005	0.08024	0.40617	0.09209	0.348	0.12563	0.39643	0.1388	0.50831	0.1514
0.37112	0.05789	0.35353	0.07236	0.42243	0.08284	0.37124	0.12157	0.42334	0.13351	0.53837	0.14015
0.37974	0.04857	0.36524	0.06352	0.43551	0.07258	0.3991	0.11287	0.44864	0.12318	0.56636	0.12871
0.38566	0.04079	0.37551	0.05498	0.44356	0.06368	0.41809	0.10221	0.47242	0.11105	0.59582	0.11154
0.39089	0.03536	0.38134	0.04723	0.45161	0.05208	0.43735	0.08706	0.48901	0.09958	0.61143	0.09363
0.39802	0.02818	0.38722	0.04073	0.45882	0.04522	0.44661	0.07217	0.50199	0.0859	0.62905	0.07915
		0.38937	0.03186	0.46397	0.03753	0.46033	0.06811	0.51513	0.07007	0.64436	0.0659
		0.39225	0.02835	0.46669	0.0322	0.47087	0.05359	0.52429	0.05755	0.64765	0.04986
		0.39542	0.02223	0.47453	0.02461	0.47381	0.03688	0.53525	0.04777	0.66188	0.03223
						0.47913	0.03065	0.53611	0.03521

## Sheet: Fig 4c
	LF DRT (Ω cm2 s)	j (A/cm2)	Error (A/cm2)
Ni@SDC	0.185	0.585	0.032
Co0.2Ni0.8@SDC	0.083	0.76	0.045
Co0.5Ni0.5@SDC	0.042	1	0.05
Co0.5Ni0.5-SDC	0.121	0.678	0.044
Co0.75Ni0.25@SDC	0.123	0.638	0.004
Co@SDC	0.312	0.387	0.002

## Sheet: Fig 4d
	LF DRT (Ω cm2 s)	j (A/cm2)	Error (A/cm2)
Ni@SDC	0.109	0.585	0.032
Co0.2Ni0.8@SDC	0.127	0.76	0.045
Co0.5Ni0.5@SDC	0.152	1	0.05
Co0.5Ni0.5-SDC	0.187	0.678	0.044
Co0.75Ni0.25@SDC	0.184	0.638	0.004
Co@SDC	0.22	0.387	0.002
