# Supplementary material for: Encapsulated Co–Ni alloy boosts high-temperature CO2 electroreduction
Source: Nature. 2025 May 14;641(8065):1156–61. doi: 10.1038/s41586-025-08978-0 (PMC12119355; doi:10.1038/s41586-025-08978-0)
Supplement: Supplementary file 7 — Source Data Fig. 5 [file 41586_2025_8978_MOESM7_ESM.xlsx]

## Sheet: Fig 5
	This work	SOEC	MEA
Lifetime (h)	2000	200	100
EE (%)	90	69.5	35
Voltage (V)	1.1	1.3	3
CO yield (%)	90	60	50
Cost ($/ton CO)	424	1260	2470
